# Supplementary material for: Terminal methylene phosphonium ions: precursors for transient monosubstituted phosphinocarbenes
Source: Chem Sci. 2023 Jun 29;14(29):7928–35. doi: 10.1039/d3sc02899b (PMC10370551; doi:10.1039/d3sc02899b)
Supplement: SC-014-D3SC02899B-s002 [file SC-014-D3SC02899B-s002.cif]

# Electronic Supplementary Material (ESI) for Chemical Science.
# This journal is © The Royal Society of Chemistry 2023

####################################################################### 
# 
# This file contains crystal structure data downloaded from the 
# Cambridge Structural Database (CSD) hosted by the Cambridge 
# Crystallographic Data Centre (CCDC).
# 
# Full information about CCDC data access policies and citation 
# guidelines are available at http://www.ccdc.cam.ac.uk/access/V1 
# 
# Audit and citation data items may have been added by the CCDC. 
# Please retain this information to preserve the provenance of 
# this file and to allow appropriate attribution of the data. 
# 
#######################################################################

data_cc_a
_database_code_depnum_ccdc_archive 'CCDC 2244191'
loop_
_audit_author_name
_audit_author_address
'Loewe P.'
;Westfaelische Wilhelms Universitaet Muenster
Germany
;
_audit_update_record             
;
2023-02-23 deposited with the CCDC.	2023-06-29 downloaded from the CCDC.
;
_audit_creation_date             2020-12-23
_audit_creation_method           
;
Olex2 1.3
(compiled 2020.02.04 svn.rd84adfe8 for OlexSys, GUI svn.r6032)
;
_shelxl_version_number           2013-4
loop_
_audit_author_email
p.loewe@uni-muenster.de
_chemical_name_common            ?
_chemical_name_systematic        
;
 ?
;
_chemical_formula_moiety         'I, C23 H48 N6 P'
_chemical_formula_sum            'C23 H48 I N6 P'
_chemical_formula_weight         566.54
_chemical_melting_point          ?
loop_
_atom_type_symbol
_atom_type_description
_atom_type_scat_dispersion_real
_atom_type_scat_dispersion_imag
_atom_type_scat_source
C C 0.0033 0.0016 'International Tables Vol C Tables 4.2.6.8 and 6.1.1.4'
H H 0.0000 0.0000 'International Tables Vol C Tables 4.2.6.8 and 6.1.1.4'
I I -0.4742 1.8119 'International Tables Vol C Tables 4.2.6.8 and 6.1.1.4'
N N 0.0061 0.0033 'International Tables Vol C Tables 4.2.6.8 and 6.1.1.4'
P P 0.1023 0.0942 'International Tables Vol C Tables 4.2.6.8 and 6.1.1.4'

_shelx_space_group_comment       
;
The symmetry employed for this shelxl refinement is uniquely defined
by the following loop, which should always be used as a source of
symmetry information in preference to the above space-group names.
They are only intended as comments.
;
_space_group_crystal_system      monoclinic
_space_group_IT_number           15
_space_group_name_H-M_alt        'C 1 2/c 1'
_space_group_name_Hall           '-C 2yc'
loop_
_space_group_symop_operation_xyz
'x, y, z'
'-x, y, -z+1/2'
'x+1/2, y+1/2, z'
'-x+1/2, y+1/2, -z+1/2'
'-x, -y, -z'
'x, -y, z-1/2'
'-x+1/2, -y+1/2, -z'
'x+1/2, -y+1/2, z-1/2'

_cell_length_a                   23.1223(6)
_cell_length_b                   10.6267(3)
_cell_length_c                   11.3533(3)
_cell_angle_alpha                90
_cell_angle_beta                 98.0870(10)
_cell_angle_gamma                90
_cell_volume                     2761.92(13)
_cell_formula_units_Z            4
_cell_measurement_reflns_used    9938
_cell_measurement_temperature    100
_cell_measurement_theta_max      29.42
_cell_measurement_theta_min      2.70
_shelx_estimated_absorpt_T_max   0.846
_shelx_estimated_absorpt_T_min   0.658
_exptl_absorpt_coefficient_mu    1.239
_exptl_absorpt_correction_T_max  1.0000
_exptl_absorpt_correction_T_min  0.8239
_exptl_absorpt_correction_type   multi-scan
_exptl_absorpt_process_details   
;
SADABS-2016/2 (Bruker,2016/2) was used for absorption correction.
wR2(int) was 0.0833 before and 0.0442 after correction.
The Ratio of minimum to maximum transmission is 0.8239.
The \l/2 correction factor is Not present.
;
_exptl_crystal_colour            'clear colourless'
_exptl_crystal_colour_lustre     clear
_exptl_crystal_colour_primary    colourless
_exptl_crystal_density_diffrn    1.362
_exptl_crystal_density_meas      ?
_exptl_crystal_density_method    ?
_exptl_crystal_description       block
_exptl_crystal_F_000             1184
_exptl_crystal_preparation       ?
_exptl_crystal_recrystallization_method 
'diffusion of diethyl ether in a saturated dichloromethane solution'
_exptl_crystal_size_max          0.369
_exptl_crystal_size_mid          0.275
_exptl_crystal_size_min          0.14
_exptl_special_details           
;
 ?
;
_exptl_transmission_factor_max   ?
_exptl_transmission_factor_min   ?
_diffrn_reflns_av_R_equivalents  0.0407
_diffrn_reflns_av_unetI/netI     0.0245
_diffrn_reflns_Laue_measured_fraction_full 1.000
_diffrn_reflns_Laue_measured_fraction_max 0.996
_diffrn_reflns_limit_h_max       31
_diffrn_reflns_limit_h_min       -31
_diffrn_reflns_limit_k_max       14
_diffrn_reflns_limit_k_min       -14
_diffrn_reflns_limit_l_max       15
_diffrn_reflns_limit_l_min       -15
_diffrn_reflns_number            22617
_diffrn_reflns_point_group_measured_fraction_full 1.000
_diffrn_reflns_point_group_measured_fraction_max 0.996
_diffrn_reflns_theta_full        25.242
_diffrn_reflns_theta_max         29.468
_diffrn_reflns_theta_min         1.779
_diffrn_ambient_temperature      100
_diffrn_detector_area_resol_mean ?
_diffrn_measured_fraction_theta_full 1.000
_diffrn_measured_fraction_theta_max 0.996
_diffrn_measurement_device_type  'Bruker APEX-II CCD'
_diffrn_measurement_method       '\f and \w scans'
_diffrn_radiation_type           MoK\a
_diffrn_radiation_wavelength     0.71073
_diffrn_source                   ?
_diffrn_source_current           0.59
_diffrn_source_power             0.0295
_diffrn_source_voltage           50.0
_diffrn_standards_number         0
_reflns_Friedel_coverage         0.000
_reflns_Friedel_fraction_full    .
_reflns_Friedel_fraction_max     .
_reflns_number_gt                3595
_reflns_number_total             3829
_reflns_special_details          
;
 Reflections were merged by SHELXL according to the crystal
 class for the calculation of statistics and refinement.
 
 _reflns_Friedel_fraction is defined as the number of unique
 Friedel pairs measured divided by the number that would be
 possible theoretically, ignoring centric projections and
 systematic absences.
;
_reflns_threshold_expression     'I > 2\s(I)'
_computing_cell_refinement       'SAINT v8.37A (Bruker, 2015)'
_computing_data_collection       ?
_computing_data_reduction        'SAINT v8.37A (Bruker, 2015)'
_computing_molecular_graphics    'Olex2 1.3 (Dolomanov et al., 2009)'
_computing_publication_material  'Olex2 1.3 (Dolomanov et al., 2009)'
_computing_structure_refinement  'SHELXL 2013/4 (Sheldrick, 2015)'
_computing_structure_solution    'SHELXT 2014/5 (Sheldrick, 2014)'
_refine_diff_density_max         1.566
_refine_diff_density_min         -0.973
_refine_diff_density_rms         0.095
_refine_ls_extinction_coef       .
_refine_ls_extinction_method     none
_refine_ls_goodness_of_fit_ref   1.240
_refine_ls_hydrogen_treatment    mixed
_refine_ls_matrix_type           full
_refine_ls_number_parameters     173
_refine_ls_number_reflns         3829
_refine_ls_number_restraints     12
_refine_ls_R_factor_all          0.0431
_refine_ls_R_factor_gt           0.0405
_refine_ls_restrained_S_all      1.238
_refine_ls_shift/su_max          0.000
_refine_ls_shift/su_mean         0.000
_refine_ls_structure_factor_coef Fsqd
_refine_ls_weighting_details     
'w=1/[\s^2^(Fo^2^)+(0.0291P)^2^+8.5736P] where P=(Fo^2^+2Fc^2^)/3'
_refine_ls_weighting_scheme      calc
_refine_ls_wR_factor_gt          0.0971
_refine_ls_wR_factor_ref         0.0985
_refine_special_details          
;
 ?
;
_olex2_refinement_description    
;
1. Fixed Uiso
 At 1.2 times of:
  All C(H,H) groups
 At 1.5 times of:
  All C(H,H,H) groups
2. Uiso/Uaniso restraints and constraints
Uanis(N2) \\sim Ueq, Uanis(N1) \\sim Ueq: with sigma of 0.01 and sigma for
terminal atoms of 0.002
3. Others
 Fixed Sof: P1(0.5) N2(0.5) C1(0.5) N1(0.5)
4.a Secondary CH2 refined with riding coordinates:
 C4(H4A,H4B), C3(H3A,H3B)
4.b Idealised Me refined as rotating group:
 C10(H10A,H10B,H10C), C7(H7A,H7B,H7C), C11(H11A,H11B,H11C), C6(H6A,H6B,H6C),
 C8(H8A,H8B,H8C), C12(H12A,H12B,H12C)
;
_atom_sites_solution_hydrogens   mixed
_atom_sites_solution_primary     dual
_atom_sites_solution_secondary   ?
loop_
_atom_site_label
_atom_site_type_symbol
_atom_site_fract_x
_atom_site_fract_y
_atom_site_fract_z
_atom_site_U_iso_or_equiv
_atom_site_adp_type
_atom_site_occupancy
_atom_site_site_symmetry_order
_atom_site_calc_flag
_atom_site_refinement_flags_posn
_atom_site_refinement_flags_adp
_atom_site_refinement_flags_occupancy
_atom_site_disorder_assembly
_atom_site_disorder_group
I1 I 0.5000 0.29193(2) 0.2500 0.03681(10) Uani 1 2 d S T P . .
P1 P 0.73661(5) 0.24334(11) 0.44324(10) 0.0163(2) Uani 0.5 1 d . . P . .
N4 N 0.63366(8) 0.45135(19) 0.53048(18) 0.0200(4) Uani 1 1 d . . . . .
N3 N 0.60637(9) 0.2589(2) 0.5753(2) 0.0226(4) Uani 1 1 d . . . . .
N2 N 0.6995(4) 0.2744(8) 0.5052(6) 0.0199(14) Uani 0.5 1 d . U P A 2
C2 C 0.64924(10) 0.3291(2) 0.5414(2) 0.0188(4) Uani 1 1 d . . . . .
C4 C 0.57111(10) 0.4628(2) 0.5353(2) 0.0235(5) Uani 1 1 d . . . . .
H4A H 0.5497 0.4774 0.4567 0.028 Uiso 1 1 calc R U . . .
H4B H 0.5631 0.5310 0.5874 0.028 Uiso 1 1 calc R U . . .
C9 C 0.66426(11) 0.5531(3) 0.4737(3) 0.0272(5) Uani 1 1 d . . . . .
C3 C 0.55512(10) 0.3365(2) 0.5843(2) 0.0246(5) Uani 1 1 d . . . . .
H3A H 0.5482 0.3441 0.6663 0.030 Uiso 1 1 calc R U . . .
H3B H 0.5206 0.3017 0.5373 0.030 Uiso 1 1 calc R U . . .
C5 C 0.60701(11) 0.1197(3) 0.5960(3) 0.0305(6) Uani 1 1 d . . . . .
C10 C 0.63226(14) 0.6772(3) 0.4908(4) 0.0432(8) Uani 1 1 d . . . . .
H10A H 0.5938 0.6744 0.4462 0.065 Uiso 1 1 calc R U . . .
H10B H 0.6537 0.7461 0.4632 0.065 Uiso 1 1 calc R U . . .
H10C H 0.6294 0.6887 0.5736 0.065 Uiso 1 1 calc R U . . .
C7 C 0.60878(14) 0.0520(3) 0.4795(3) 0.0388(7) Uani 1 1 d . . . . .
H7A H 0.5768 0.0798 0.4222 0.058 Uiso 1 1 calc R U . . .
H7B H 0.6056 -0.0370 0.4915 0.058 Uiso 1 1 calc R U . . .
H7C H 0.6450 0.0702 0.4508 0.058 Uiso 1 1 calc R U . . .
C11 C 0.72631(12) 0.5679(3) 0.5355(3) 0.0396(7) Uani 1 1 d . . . . .
H11A H 0.7259 0.5823 0.6189 0.059 Uiso 1 1 calc R U . . .
H11B H 0.7444 0.6382 0.5019 0.059 Uiso 1 1 calc R U . . .
H11C H 0.7480 0.4928 0.5249 0.059 Uiso 1 1 calc R U . . .
C6 C 0.65849(14) 0.0834(3) 0.6890(3) 0.0438(8) Uani 1 1 d . . . . .
H6A H 0.6944 0.1004 0.6585 0.066 Uiso 1 1 calc R U . . .
H6B H 0.6563 -0.0046 0.7069 0.066 Uiso 1 1 calc R U . . .
H6C H 0.6572 0.1317 0.7601 0.066 Uiso 1 1 calc R U . . .
C8 C 0.55124(16) 0.0846(4) 0.6470(5) 0.0624(12) Uani 1 1 d . . . . .
H8A H 0.5485 0.1345 0.7165 0.094 Uiso 1 1 calc R U . . .
H8B H 0.5524 -0.0029 0.6679 0.094 Uiso 1 1 calc R U . . .
H8C H 0.5179 0.1004 0.5884 0.094 Uiso 1 1 calc R U . . .
C12 C 0.66224(16) 0.5273(4) 0.3424(3) 0.0484(9) Uani 1 1 d . . . . .
H12A H 0.6836 0.4517 0.3316 0.073 Uiso 1 1 calc R U . . .
H12B H 0.6795 0.5966 0.3056 0.073 Uiso 1 1 calc R U . . .
H12C H 0.6224 0.5174 0.3065 0.073 Uiso 1 1 calc R U . . .
C1 C 0.7082(2) 0.2162(5) 0.3068(5) 0.0251(10) Uani 0.5 1 d . . P . .
N1 N 0.7008(4) 0.2926(8) 0.5414(6) 0.0196(14) Uani 0.5 1 d . U P A 1
H1A H 0.665(3) 0.230(6) 0.283(6) 0.10(2) Uiso 1 1 d . . . . .
H1B H 0.736(4) 0.197(7) 0.259(8) 0.15(3) Uiso 1 1 d . . . . .

loop_
_atom_site_aniso_label
_atom_site_aniso_U_11
_atom_site_aniso_U_22
_atom_site_aniso_U_33
_atom_site_aniso_U_23
_atom_site_aniso_U_13
_atom_site_aniso_U_12
I1 0.0570(2) 0.02641(14) 0.02338(13) 0.000 -0.00724(11) 0.000
P1 0.0129(5) 0.0147(5) 0.0213(6) 0.0009(4) 0.0026(4) 0.0012(4)
N4 0.0143(8) 0.0231(10) 0.0234(9) 0.0018(7) 0.0047(7) -0.0008(7)
N3 0.0149(9) 0.0215(9) 0.0326(11) 0.0009(8) 0.0073(8) -0.0024(7)
N2 0.013(2) 0.023(3) 0.025(4) -0.003(3) 0.009(3) 0.0068(19)
C2 0.0136(10) 0.0251(11) 0.0174(10) 0.0015(8) 0.0014(8) -0.0013(8)
C4 0.0161(10) 0.0247(11) 0.0306(12) -0.0059(9) 0.0064(9) 0.0002(8)
C9 0.0182(11) 0.0268(12) 0.0366(14) 0.0123(10) 0.0039(10) -0.0001(9)
C3 0.0172(11) 0.0290(12) 0.0298(12) -0.0030(10) 0.0111(9) -0.0013(9)
C5 0.0209(12) 0.0247(12) 0.0459(16) 0.0116(11) 0.0048(11) -0.0022(9)
C10 0.0305(15) 0.0284(14) 0.072(2) 0.0159(14) 0.0114(15) 0.0031(11)
C7 0.0366(15) 0.0189(12) 0.0570(19) -0.0033(12) -0.0070(13) -0.0025(11)
C11 0.0220(13) 0.0253(13) 0.069(2) 0.0090(13) -0.0025(13) -0.0067(10)
C6 0.0387(17) 0.0483(19) 0.0429(17) 0.0255(15) 0.0004(13) -0.0011(14)
C8 0.0336(17) 0.0421(19) 0.117(4) 0.027(2) 0.030(2) -0.0044(14)
C12 0.0408(18) 0.074(3) 0.0319(15) 0.0226(16) 0.0122(13) 0.0064(16)
C1 0.023(2) 0.030(3) 0.021(2) -0.0025(18) 0.0007(18) 0.0028(19)
N1 0.019(2) 0.022(3) 0.020(3) -0.002(2) 0.011(3) 0.003(2)

_geom_special_details            
;
 All esds (except the esd in the dihedral angle between two l.s. planes)
 are estimated using the full covariance matrix.  The cell esds are taken
 into account individually in the estimation of esds in distances, angles
 and torsion angles; correlations between esds in cell parameters are only
 used when they are defined by crystal symmetry.  An approximate (isotropic)
 treatment of cell esds is used for estimating esds involving l.s. planes.
;
loop_
_geom_bond_atom_site_label_1
_geom_bond_atom_site_label_2
_geom_bond_distance
_geom_bond_site_symmetry_2
_geom_bond_publ_flag
P1 N2 1.523(9) 7_656 ?
P1 C1 1.621(5) . ?
P1 N1 1.569(7) . ?
N4 C2 1.349(3) . ?
N4 C4 1.460(3) . ?
N4 C9 1.488(3) . ?
N3 C2 1.339(3) . ?
N3 C3 1.459(3) . ?
N3 C5 1.497(3) . ?
N2 P1 1.523(9) 7_656 ?
N2 C2 1.411(8) . ?
C2 N1 1.254(10) . ?
C4 H4A 0.9700 . ?
C4 H4B 0.9700 . ?
C4 C3 1.518(4) . ?
C9 C10 1.538(4) . ?
C9 C11 1.514(4) . ?
C9 C12 1.510(4) . ?
C3 H3A 0.9700 . ?
C3 H3B 0.9700 . ?
C5 C7 1.511(5) . ?
C5 C6 1.526(4) . ?
C5 C8 1.532(4) . ?
C10 H10A 0.9600 . ?
C10 H10B 0.9600 . ?
C10 H10C 0.9600 . ?
C7 H7A 0.9600 . ?
C7 H7B 0.9600 . ?
C7 H7C 0.9600 . ?
C11 H11A 0.9600 . ?
C11 H11B 0.9600 . ?
C11 H11C 0.9600 . ?
C6 H6A 0.9600 . ?
C6 H6B 0.9600 . ?
C6 H6C 0.9600 . ?
C8 H8A 0.9600 . ?
C8 H8B 0.9600 . ?
C8 H8C 0.9600 . ?
C12 H12A 0.9600 . ?
C12 H12B 0.9600 . ?
C12 H12C 0.9600 . ?
C1 H1A 1.00(6) . ?
C1 H1B 0.92(8) . ?
N1 P1 1.483(10) 7_656 ?

loop_
_geom_angle_atom_site_label_1
_geom_angle_atom_site_label_2
_geom_angle_atom_site_label_3
_geom_angle
_geom_angle_site_symmetry_1
_geom_angle_site_symmetry_3
_geom_angle_publ_flag
N2 P1 C1 125.9(3) 7_656 . ?
N1 P1 C1 123.7(4) . . ?
C2 N4 C4 109.26(19) . . ?
C2 N4 C9 127.1(2) . . ?
C4 N4 C9 119.3(2) . . ?
C2 N3 C3 110.3(2) . . ?
C2 N3 C5 127.1(2) . . ?
C3 N3 C5 122.5(2) . . ?
C2 N2 P1 137.2(5) . 7_656 ?
N4 C2 N2 126.1(4) . . ?
N3 C2 N4 111.3(2) . . ?
N3 C2 N2 121.8(4) . . ?
N1 C2 N4 122.6(5) . . ?
N1 C2 N3 124.7(5) . . ?
N4 C4 H4A 111.1 . . ?
N4 C4 H4B 111.1 . . ?
N4 C4 C3 103.51(19) . . ?
H4A C4 H4B 109.0 . . ?
C3 C4 H4A 111.1 . . ?
C3 C4 H4B 111.1 . . ?
N4 C9 C10 107.6(2) . . ?
N4 C9 C11 110.6(2) . . ?
N4 C9 C12 110.2(2) . . ?
C11 C9 C10 107.1(3) . . ?
C12 C9 C10 109.4(3) . . ?
C12 C9 C11 111.9(3) . . ?
N3 C3 C4 103.40(18) . . ?
N3 C3 H3A 111.1 . . ?
N3 C3 H3B 111.1 . . ?
C4 C3 H3A 111.1 . . ?
C4 C3 H3B 111.1 . . ?
H3A C3 H3B 109.0 . . ?
N3 C5 C7 109.5(2) . . ?
N3 C5 C6 110.4(2) . . ?
N3 C5 C8 108.0(2) . . ?
C7 C5 C6 111.8(3) . . ?
C7 C5 C8 110.0(3) . . ?
C6 C5 C8 107.0(3) . . ?
C9 C10 H10A 109.5 . . ?
C9 C10 H10B 109.5 . . ?
C9 C10 H10C 109.5 . . ?
H10A C10 H10B 109.5 . . ?
H10A C10 H10C 109.5 . . ?
H10B C10 H10C 109.5 . . ?
C5 C7 H7A 109.5 . . ?
C5 C7 H7B 109.5 . . ?
C5 C7 H7C 109.5 . . ?
H7A C7 H7B 109.5 . . ?
H7A C7 H7C 109.5 . . ?
H7B C7 H7C 109.5 . . ?
C9 C11 H11A 109.5 . . ?
C9 C11 H11B 109.5 . . ?
C9 C11 H11C 109.5 . . ?
H11A C11 H11B 109.5 . . ?
H11A C11 H11C 109.5 . . ?
H11B C11 H11C 109.5 . . ?
C5 C6 H6A 109.5 . . ?
C5 C6 H6B 109.5 . . ?
C5 C6 H6C 109.5 . . ?
H6A C6 H6B 109.5 . . ?
H6A C6 H6C 109.5 . . ?
H6B C6 H6C 109.5 . . ?
C5 C8 H8A 109.5 . . ?
C5 C8 H8B 109.5 . . ?
C5 C8 H8C 109.5 . . ?
H8A C8 H8B 109.5 . . ?
H8A C8 H8C 109.5 . . ?
H8B C8 H8C 109.5 . . ?
C9 C12 H12A 109.5 . . ?
C9 C12 H12B 109.5 . . ?
C9 C12 H12C 109.5 . . ?
H12A C12 H12B 109.5 . . ?
H12A C12 H12C 109.5 . . ?
H12B C12 H12C 109.5 . . ?
P1 C1 H1A 119(4) . . ?
P1 C1 H1B 113(5) . . ?
H1A C1 H1B 128(7) . . ?
P1 N1 P1 52.7(3) 7_656 . ?
C2 N1 P1 134.4(6) . . ?
C2 N1 P1 172.7(5) . 7_656 ?

loop_
_geom_torsion_atom_site_label_1
_geom_torsion_atom_site_label_2
_geom_torsion_atom_site_label_3
_geom_torsion_atom_site_label_4
_geom_torsion
_geom_torsion_site_symmetry_1
_geom_torsion_site_symmetry_2
_geom_torsion_site_symmetry_3
_geom_torsion_site_symmetry_4
_geom_torsion_publ_flag
P1 N2 C2 N4 85.2(10) 7_656 . . . ?
P1 N2 C2 N3 -105.2(9) 7_656 . . . ?
P1 N2 C2 N1 -0.1(15) 7_656 . . . ?
N4 C2 N1 P1 -93.7(9) . . . . ?
N4 C4 C3 N3 -12.8(2) . . . . ?
N3 C2 N1 P1 100.3(9) . . . . ?
N2 P1 N1 P1 -3.7(7) 7_656 . . 7_656 ?
N2 P1 N1 C2 174.1(6) 7_656 . . . ?
N2 C2 N1 P1 13.3(16) . . . . ?
C2 N4 C4 C3 15.1(3) . . . . ?
C2 N4 C9 C10 -176.2(3) . . . . ?
C2 N4 C9 C11 -59.6(3) . . . . ?
C2 N4 C9 C12 64.6(3) . . . . ?
C2 N3 C3 C4 6.9(3) . . . . ?
C2 N3 C5 C7 -66.5(3) . . . . ?
C2 N3 C5 C6 57.0(4) . . . . ?
C2 N3 C5 C8 173.7(3) . . . . ?
C4 N4 C2 N3 -11.6(3) . . . . ?
C4 N4 C2 N2 158.9(4) . . . . ?
C4 N4 C2 N1 -179.3(4) . . . . ?
C4 N4 C9 C10 29.9(3) . . . . ?
C4 N4 C9 C11 146.5(2) . . . . ?
C4 N4 C9 C12 -89.3(3) . . . . ?
C9 N4 C2 N3 -167.6(2) . . . . ?
C9 N4 C2 N2 2.9(5) . . . . ?
C9 N4 C2 N1 24.8(5) . . . . ?
C9 N4 C4 C3 173.2(2) . . . . ?
C3 N3 C2 N4 2.6(3) . . . . ?
C3 N3 C2 N2 -168.4(4) . . . . ?
C3 N3 C2 N1 170.0(4) . . . . ?
C3 N3 C5 C7 110.1(3) . . . . ?
C3 N3 C5 C6 -126.4(3) . . . . ?
C3 N3 C5 C8 -9.7(4) . . . . ?
C5 N3 C2 N4 179.6(2) . . . . ?
C5 N3 C2 N2 8.6(5) . . . . ?
C5 N3 C2 N1 -13.1(5) . . . . ?
C5 N3 C3 C4 -170.2(2) . . . . ?
C1 P1 N1 P1 176.3(3) . . . 7_656 ?
C1 P1 N1 C2 -5.9(12) . . . . ?

_shelx_res_file                  
;
TITL Cc_a.res in C2/c
REM Old TITL Cc in Cc
REM SHELXT solution in C2/c
REM R1 0.158, Rweak 0.014, Alpha 0.030, Orientation as input
REM Formula found by SHELXT: C26 I N6
CELL 0.71073 23.1223 10.6267 11.3533 90 98.087 90
ZERR 4 0.0006 0.0003 0.0003 0 0.001 0
LATT 7
SYMM -X,+Y,0.5-Z
SFAC C H I N P
UNIT 92 192 4 24 4
EQIV $1 1.5-X,0.5-Y,1-Z
ISOR 0.01 0.002 N2 N1

L.S. 10
PLAN  8
SIZE 0.369 0.275 0.14
TEMP 23
CONF
FREE P1 N1_$1
FREE P1 N2
FREE P1 P1_$1
BOND $H
LIST 6
MORE -1
fmap 2
acta
REM <olex2.extras>
REM <HklSrc "%.\\Cc_a.hkl">
REM </olex2.extras>

WGHT    0.029100    8.573600
FVAR       0.24216
I1    3    0.500000    0.291928    0.250000    10.50000    0.05695    0.02641 =
         0.02338    0.00000   -0.00724    0.00000
P1    5    0.736608    0.243345    0.443242    10.50000    0.01293    0.01470 =
         0.02132    0.00093    0.00261    0.00121
N4    4    0.633661    0.451352    0.530477    11.00000    0.01426    0.02309 =
         0.02337    0.00177    0.00466   -0.00077
N3    4    0.606369    0.258917    0.575273    11.00000    0.01490    0.02155 =
         0.03256    0.00086    0.00727   -0.00241
PART 2
N2    4    0.699491    0.274435    0.505182    10.50000    0.01334    0.02320 =
         0.02504   -0.00350    0.00938    0.00679
PART 0
C2    1    0.649241    0.329111    0.541413    11.00000    0.01364    0.02508 =
         0.01742    0.00145    0.00140   -0.00127
C4    1    0.571108    0.462785    0.535265    11.00000    0.01613    0.02467 =
         0.03062   -0.00586    0.00638    0.00023
AFIX  23
H4A   2    0.549689    0.477357    0.456682    11.00000   -1.20000
H4B   2    0.563134    0.530985    0.587442    11.00000   -1.20000
AFIX   0
C9    1    0.664259    0.553130    0.473653    11.00000    0.01818    0.02683 =
         0.03663    0.01230    0.00391   -0.00011
C3    1    0.555124    0.336514    0.584317    11.00000    0.01723    0.02904 =
         0.02978   -0.00299    0.01106   -0.00128
AFIX  23
H3A   2    0.548220    0.344139    0.666333    11.00000   -1.20000
H3B   2    0.520565    0.301658    0.537276    11.00000   -1.20000
AFIX   0
C5    1    0.607010    0.119732    0.595957    11.00000    0.02090    0.02473 =
         0.04586    0.01160    0.00478   -0.00217
C10   1    0.632261    0.677231    0.490751    11.00000    0.03048    0.02838 =
         0.07191    0.01591    0.01144    0.00315
AFIX 137
H10A  2    0.593793    0.674424    0.446164    11.00000   -1.50000
H10B  2    0.653651    0.746083    0.463169    11.00000   -1.50000
H10C  2    0.629362    0.688662    0.573594    11.00000   -1.50000
AFIX   0
C7    1    0.608775    0.051990    0.479503    11.00000    0.03657    0.01895 =
         0.05700   -0.00332   -0.00696   -0.00248
AFIX 137
H7A   2    0.576814    0.079810    0.422196    11.00000   -1.50000
H7B   2    0.605636   -0.037033    0.491511    11.00000   -1.50000
H7C   2    0.644998    0.070154    0.450815    11.00000   -1.50000
AFIX   0
C11   1    0.726310    0.567949    0.535507    11.00000    0.02197    0.02530 =
         0.06912    0.00897   -0.00251   -0.00671
AFIX 137
H11A  2    0.725889    0.582271    0.618870    11.00000   -1.50000
H11B  2    0.744363    0.638204    0.501942    11.00000   -1.50000
H11C  2    0.748016    0.492767    0.524923    11.00000   -1.50000
AFIX   0
C6    1    0.658487    0.083440    0.688985    11.00000    0.03874    0.04831 =
         0.04291    0.02550    0.00040   -0.00111
AFIX 137
H6A   2    0.694387    0.100369    0.658543    11.00000   -1.50000
H6B   2    0.656276   -0.004570    0.706897    11.00000   -1.50000
H6C   2    0.657191    0.131684    0.760055    11.00000   -1.50000
AFIX   0
C8    1    0.551236    0.084638    0.646956    11.00000    0.03361    0.04213 =
         0.11702    0.02714    0.03015   -0.00435
AFIX 137
H8A   2    0.548477    0.134454    0.716484    11.00000   -1.50000
H8B   2    0.552433   -0.002928    0.667946    11.00000   -1.50000
H8C   2    0.517852    0.100398    0.588391    11.00000   -1.50000
AFIX   0
C12   1    0.662244    0.527337    0.342392    11.00000    0.04081    0.07441 =
         0.03187    0.02258    0.01219    0.00635
AFIX 137
H12A  2    0.683574    0.451690    0.331571    11.00000   -1.50000
H12B  2    0.679509    0.596550    0.305613    11.00000   -1.50000
H12C  2    0.622368    0.517368    0.306515    11.00000   -1.50000
AFIX   0
C1    1    0.708239    0.216191    0.306805    10.50000    0.02347    0.02980 =
         0.02147   -0.00246    0.00074    0.00279
PART 1
N1    4    0.700800    0.292638    0.541442    10.50000    0.01919    0.02190 =
         0.01990   -0.00232    0.01068    0.00282
PART 0
H1A   2    0.665484    0.229787    0.283367    11.00000    0.10437
H1B   2    0.735643    0.197125    0.258752    11.00000    0.15144
HKLF 4

REM  Cc_a.res in C2/c
REM R1 =  0.0405 for    3595 Fo > 4sig(Fo)  and  0.0431 for all    3829 data
REM    173 parameters refined using     12 restraints

END

WGHT      0.0291      8.5736

REM Highest difference peak  1.566,  deepest hole -0.973,  1-sigma level  0.095
Q1    1   0.4797  0.2515  0.2740  11.00000  0.05    1.57
Q2    1   0.5000  0.3514  0.2500  10.50000  0.05    0.82
Q3    1   0.4743  0.3678  0.2537  11.00000  0.05    0.75
Q4    1   0.5000  0.1958  0.2500  10.50000  0.05    0.71
Q5    1   0.6359  0.3889  0.5084  11.00000  0.05    0.45
Q6    1   0.7316  0.3060  0.4994  11.00000  0.05    0.43
Q7    1   0.4503  0.2868  0.3030  11.00000  0.05    0.42
Q8    1   0.6014  0.0992  0.5346  11.00000  0.05    0.41
;
_shelx_res_checksum              35181
_shelx_hkl_file                  
;
   2   0   0  589.64   20.60
   2   0   0  546.25   20.50
   4   0   0   14.40    1.00
  -4   0   0   16.60    1.20
   6   0   0 1442.76   49.80
   6   0   0 1306.87   50.09
  -6   0   0 1340.57   48.90
   8   0   0 2051.49   76.89
   8   0   0 2185.48   76.49
  -8   0   0 2007.20   72.99
  10   0   0  102.59    5.40
  10   0   0  110.29    5.10
 -10   0   0  119.19    6.00
  12   0   0  405.16   16.90
  12   0   0  415.96   16.40
 -12   0   0  463.95   18.90
 -14   0   0  582.24   23.50
  14   0   0  579.24   23.50
 -16   0   0  330.57   14.80
  16   0   0  333.07   15.00
  20   0   0  467.25   20.80
 -20   0   0  390.26   18.00
 -22   0   0   42.40    5.40
 -24   0   0   16.60    3.70
 -26   0   0   79.99    8.60
  26   0   0   62.89    7.20
 -28   0   0    4.00    2.90
  28   0   0   15.90    3.90
 -30   0   0  118.99    9.80
  30   0   0  158.68   11.90
   1  -1   0  813.22   29.50
  -1  -1   0  859.11   30.30
  -1  -1   0  910.51   30.40
  -1  -1   0  858.71   30.50
   1  -1   0  853.91   29.40
   1   1   0  812.32   29.30
  -1   1   0  746.83   30.30
   1   1   0  782.42   29.30
   3  -1   0  236.08    8.80
   3  -1   0  237.68    9.10
   3  -1   0  246.88    9.00
  -3  -1   0  237.48    9.20
  -3  -1   0  252.87    8.90
  -3   1   0  228.18    9.00
   3   1   0  230.88    8.90
   3   1   0  235.88    9.00
   5  -1   0  648.14   24.30
  -5  -1   0  699.13   25.30
  -5  -1   0  686.13   26.00
   5  -1   0  675.03   24.30
   5   1   0  627.44   24.30
  -5   1   0  718.53   25.90
   5   1   0  675.33   24.10
   7  -1   0  164.18    6.80
  -7  -1   0  174.78    7.30
   7  -1   0  150.98    6.80
  -7  -1   0  165.28    6.20
   7   1   0  167.38    7.00
  -7   1   0  155.38    7.10
   7   1   0  150.68    6.50
  -9  -1   0   14.30    2.00
   9  -1   0   10.50    1.50
   9  -1   0    8.30    1.30
   9   1   0   12.40    1.40
  -9   1   0    9.70    1.50
   9   1   0    8.00    1.30
  11  -1   0   27.70    2.90
 -11  -1   0   25.90    3.00
  11  -1   0   29.70    2.40
 -11   1   0   30.30    1.50
  11   1   0   26.00    2.20
  11   1   0   28.30    3.00
 -11   1   0   30.40    2.60
 -13  -1   0  518.15   21.10
  13  -1   0  495.25   20.30
  13   1   0  485.15   20.30
  13   1   0  514.05   19.70
 -13   1   0  525.85   21.10
 -15  -1   0  207.28   10.00
  15   1   0  195.78    8.70
  15   1   0  176.68    9.40
 -15   1   0  194.68    9.80
 -17  -1   0   26.30    3.80
  17  -1   0   20.60    3.10
  17   1   0   23.50    3.30
  17   1   0   24.50    3.00
 -17   1   0   20.60    3.20
  19  -1   0   26.10    3.70
 -19  -1   0   26.60    3.90
  19   1   0   30.90    4.00
  19   1   0   25.90    3.40
 -19   1   0   21.20    3.50
 -21  -1   0   -0.90    1.30
  21  -1   0    0.70    1.50
 -21   1   0   -1.10    1.30
  21   1   0    0.30    1.20
 -23  -1   0   36.40    5.10
  23  -1   0   38.30    5.10
 -23   1   0   43.50    5.80
  23   1   0   39.80    5.30
 -25  -1   0    5.10    2.50
  25  -1   0    2.30    2.10
  25   1   0    1.40    1.90
 -25   1   0    3.70    2.20
  27  -1   0    0.60    2.30
 -27  -1   0    1.00    2.20
  27   1   0    3.40    2.40
 -27   1   0    2.40    2.30
  29  -1   0    6.10    2.70
 -29  -1   0    5.00    2.70
  29   1   0    2.10    2.40
 -29   1   0    2.60    2.70
  31  -1   0   46.60    7.40
 -31  -1   0   29.10    5.60
 -31   1   0   29.60    5.60
  31   1   0   40.80    6.60
   0  -2   0  829.82   31.70
   0  -2   0  956.00   31.70
   0  -2   0  794.42   31.20
   0   2   0  898.51   31.60
  -2  -2   0  674.63   25.10
   2  -2   0  748.53   27.20
  -2  -2   0  592.14   25.20
  -2  -2   0  773.62   25.30
   2  -2   0  753.72   26.90
   2  -2   0  699.83   27.40
   2   2   0  780.02   27.20
  -2   2   0  711.43   25.20
   2   2   0  737.63   27.00
  -4  -2   0 4190.48  142.59
  -4  -2   0 3625.44  142.49
   4  -2   0 3587.14  130.59
   4  -2   0 3549.94  130.79
  -4  -2   0 4071.49  142.19
   4  -2   0 3655.83  130.59
  -4   2   0 4019.40  142.29
   4   2   0 3778.62  130.69
   4   2   0 3661.63  130.59
  -6  -2   0  561.04   21.00
  -6  -2   0  608.54   21.80
   6  -2   0  516.35   19.60
   6  -2   0  522.95   19.80
   6   2   0  512.55   19.50
   6   2   0  529.05   19.80
  -6   2   0  550.94   21.40
   8  -2   0 1537.35   55.09
   8  -2   0 1409.66   55.09
  -8  -2   0 1513.35   57.39
  -8  -2   0 1566.04   56.39
   8   2   0 1559.84   54.79
   8   2   0 1517.35   55.29
  -8   2   0 1612.94   57.19
 -10  -2   0 1856.81   68.99
 -10  -2   0 1809.72   67.39
  10  -2   0 1792.92   64.79
  10  -2   0 1776.22   64.69
 -10   2   0 1963.90   68.79
  10   2   0 1822.22   64.99
  10   2   0 1665.73   64.29
  10   2   0 1775.22   63.29
  12  -2   0  158.98    7.70
  12  -2   0  165.08    7.70
 -12  -2   0  147.19    7.80
 -12   2   0  161.38    7.70
  12   2   0  151.98    7.90
  12   2   0  165.18    7.30
 -14  -2   0  181.28    9.60
  14  -2   0  204.08    9.90
  14  -2   0  223.68    9.90
  14   2   0  207.48   10.20
 -14   2   0  207.18    9.60
  14   2   0  205.08    9.40
  16  -2   0  325.17   13.70
 -16  -2   0  299.47   13.80
  16  -2   0  302.67   13.80
  16   2   0  290.77   13.10
  16   2   0  291.77   13.90
 -16   2   0  282.17   13.30
 -18  -2   0   45.70    5.20
  18  -2   0   41.10    4.60
 -18   2   0   37.60    4.50
  18   2   0   43.70    3.80
  18   2   0   38.40    4.60
  20  -2   0  387.26   17.40
 -20  -2   0  318.07   16.00
  20   2   0  356.96   16.00
 -20   2   0  347.37   15.80
  20   2   0  372.86   17.60
  22  -2   0   78.89    6.40
 -22  -2   0   62.29    6.80
 -22   2   0   76.29    6.20
  22   2   0   74.89    5.70
  22   2   0   81.49    6.60
 -24  -2   0    3.40    2.30
  24  -2   0    3.70    2.20
 -24   2   0    6.00    2.60
  24   2   0    4.00    2.20
 -26  -2   0   31.10    5.20
  26  -2   0   43.40    5.90
  26   2   0   36.50    5.80
 -26   2   0   34.40    5.60
 -28  -2   0    0.30    2.50
  28  -2   0    6.40    2.90
 -28   2   0    3.10    2.60
  28   2   0    3.90    2.60
  30  -2   0    4.40    2.80
 -30  -2   0   10.00    3.40
 -30   2   0    5.20    3.40
  30   2   0    5.60    3.10
  -1  -3   0 1277.97   48.90
   1  -3   0 1240.48   48.70
  -1  -3   0 1305.87   49.50
   1  -3   0 1344.67   48.60
  -1  -3   0 1306.77   49.40
   1   3   0 1420.36   48.50
  -1   3   0 1542.05   49.40
  -3  -3   0 1097.79   38.20
   3  -3   0 1054.59   38.00
  -3  -3   0 1056.29   38.30
   3  -3   0  985.20   38.20
   3  -3   0 1015.50   37.50
  -3  -3   0  971.40   38.50
   3   3   0 1054.79   37.90
  -3   3   0  994.60   37.80
  -3   3   0 1113.29   38.40
   3   3   0 1070.79   37.70
  -5  -3   0  516.95   22.10
  -5  -3   0  585.14   21.80
  -5  -3   0  601.04   22.00
   5  -3   0  583.84   21.00
   5  -3   0  536.65   21.20
   5  -3   0  549.15   20.70
  -5   3   0  618.44   21.60
   5   3   0  552.34   20.90
   5   3   0  554.44   20.90
   7  -3   0  657.33   27.00
  -7  -3   0  817.42   29.30
   7  -3   0  724.93   26.80
  -7  -3   0  719.23   29.20
  -7  -3   0  748.83   28.60
   7   3   0  732.23   27.00
   7   3   0  742.93   26.70
  -7   3   0  809.62   28.90
  -9  -3   0  554.44   22.20
  -9  -3   0  565.44   21.10
   9  -3   0  582.54   22.30
   9  -3   0  545.15   22.40
   9   3   0  576.04   22.50
   9   3   0  603.74   22.00
  -9   3   0  573.24   21.70
 -11  -3   0  164.48    8.30
  11  -3   0  171.68    8.10
  11  -3   0  168.38    7.90
 -11  -3   0  166.38    7.00
 -11   3   0  177.18    8.10
  11   3   0  167.48    7.60
  11   3   0  167.18    8.10
 -13  -3   0   75.69    5.10
  13  -3   0   75.39    4.70
  13  -3   0   76.59    4.80
 -13   3   0   69.69    4.60
  13   3   0   76.49    3.40
  13   3   0   74.79    4.90
  13   3   0   76.39    4.50
  15  -3   0  396.76   16.70
  15  -3   0  404.76   17.00
 -15  -3   0  372.36   17.10
 -15   3   0  410.36   16.90
  15   3   0  395.06   16.20
  15   3   0  373.96   14.70
  15   3   0  422.96   17.50
 -17  -3   0   54.49    4.80
  17  -3   0   54.69    4.20
  17  -3   0   50.19    4.30
  17   3   0   62.09    4.90
 -17   3   0   47.80    4.30
  17   3   0   51.69    4.00
  19  -3   0  158.48    9.00
 -19  -3   0  140.79    8.90
  19  -3   0  171.38    9.60
  19   3   0  180.88   10.10
 -19   3   0  150.98    8.70
  19   3   0  176.38    8.90
  21  -3   0  214.48   11.50
 -21  -3   0  186.48   10.90
 -21   3   0  196.88   10.70
  21   3   0  194.18   11.40
  21   3   0  201.38   10.20
  23  -3   0   19.20    3.70
 -23  -3   0   21.20    4.10
 -23   3   0   22.80    4.00
  23   3   0   16.50    3.00
  23   3   0   17.20    3.70
  25  -3   0    4.60    2.40
 -25  -3   0    3.70    2.50
  25   3   0    5.10    2.60
  25   3   0    8.30    2.50
 -25   3   0    1.70    2.00
  27  -3   0   10.20    3.40
 -27  -3   0    7.50    2.90
 -27   3   0    3.20    2.50
  27   3   0    9.70    3.30
 -29  -3   0    4.70    3.10
  29  -3   0    3.40    2.40
 -29   3   0   -0.20    2.40
  29   3   0    2.00    2.70
 -31  -3   0    1.70    2.90
 -31   3   0    6.10    3.40
   0  -4   0 1480.25   56.49
   0  -4   0 1574.84   56.29
   0   4   0 1561.54   56.09
   2  -4   0    0.70    0.50
  -2  -4   0    0.40    0.40
   2  -4   0    0.80    0.50
   2  -4   0    2.00    0.40
  -2  -4   0    1.60    0.70
  -2  -4   0    1.10    0.60
   2   4   0    0.70    0.50
  -2   4   0    1.80    0.60
   2   4   0    1.60    0.60
  -4  -4   0  441.06   17.00
   4  -4   0  413.36   17.40
   4  -4   0  450.35   16.50
  -4  -4   0  422.66   17.30
  -4  -4   0  424.36   16.70
   4  -4   0  421.96   17.10
  -4   4   0  434.96   16.30
   4   4   0  448.86   16.80
   4   4   0  461.45   17.00
  -4   4   0  461.45   17.10
   6  -4   0   85.19    4.20
  -6  -4   0   89.29    5.00
   6  -4   0   89.19    4.80
   6  -4   0   88.59    4.40
  -6  -4   0   90.89    4.60
  -6  -4   0  105.89    5.00
   6   4   0   88.49    4.40
  -6   4   0  100.69    4.50
  -6   4   0   91.29    4.90
   6   4   0   87.49    4.50
  -8  -4   0  380.86   16.30
  -8  -4   0  385.66   15.50
   8  -4   0  395.46   15.40
   8  -4   0  370.76   15.80
  -8  -4   0  408.76   16.20
   8   4   0  392.66   15.60
   8   4   0  398.36   15.40
  -8   4   0  412.66   15.60
 -10  -4   0  309.27   13.30
  10  -4   0  331.77   13.80
 -10  -4   0  307.67   12.50
 -10  -4   0  317.87   13.60
  10  -4   0  322.47   13.40
  10   4   0  324.87   13.70
 -10   4   0  313.27   12.90
  10   4   0  315.17   13.20
 -12  -4   0  262.07   10.70
  12  -4   0  259.67   11.50
  12  -4   0  265.27   11.80
 -12  -4   0  259.77   11.90
 -12  -4   0  251.37   11.90
  12   4   0  255.07   11.70
 -12   4   0  273.87   11.60
  12   4   0  266.27   11.20
  14  -4   0   49.10    3.90
 -14  -4   0   50.49    4.30
  14  -4   0   51.59    4.00
 -14   4   0   52.29    4.00
  14   4   0   53.09    3.70
  14   4   0   53.49    4.20
  14   4   0   49.99    2.70
 -16  -4   0   83.69    6.00
  16  -4   0   83.59    5.50
  16  -4   0   90.39    5.90
  16   4   0   92.69    5.50
 -16   4   0   93.29    5.90
  16   4   0   91.29    6.10
  18  -4   0   24.00    3.50
  18  -4   0   29.70    3.60
 -18  -4   0   18.10    3.40
  18   4   0   27.00    3.20
 -18   4   0   26.50    3.60
  18   4   0   26.90    3.80
  20  -4   0   13.70    2.80
 -20  -4   0   11.90    3.10
  20  -4   0   11.60    2.40
  20   4   0   14.60    3.10
  20   4   0   14.00    2.60
 -20   4   0   11.10    2.80
  22  -4   0   -0.10    1.10
  22  -4   0    0.50    1.60
 -22  -4   0    4.40    2.20
  22   4   0    1.10    1.90
  22   4   0    4.80    2.00
 -22   4   0    4.20    2.20
 -24  -4   0    7.80    2.70
  24  -4   0   10.70    2.80
  24   4   0    5.20    2.10
  24   4   0    6.60    2.80
 -24   4   0    5.70    2.50
 -26  -4   0   14.10    3.80
  26  -4   0   21.20    4.50
 -26   4   0   19.40    4.30
  26   4   0   37.90    5.60
  26   4   0   24.40    4.10
  28  -4   0   -2.00    2.10
 -28  -4   0    0.10    2.10
  28   4   0    2.10    2.70
 -28   4   0    4.80    2.80
  28   4   0    0.40    1.80
 -30  -4   0   52.89    7.60
  30  -4   0   78.09    8.70
 -30   4   0   58.89    7.90
  30   4   0   68.49    8.70
   1  -5   0 3268.17  127.89
   1  -5   0 3641.44  127.79
  -1  -5   0 3503.25  127.39
  -1  -5   0 3442.96  126.39
  -1  -5   0 3491.35  127.59
  -1   5   0 3672.43  127.29
   1   5   0 3633.24  127.49
   1   5   0 3602.34  126.69
   3  -5   0  408.46   16.70
   3  -5   0  397.36   16.40
  -3  -5   0  398.46   16.30
   3  -5   0  403.26   15.20
  -3  -5   0  415.36   15.70
  -3  -5   0  411.46   16.70
   3   5   0  419.96   16.10
  -3   5   0  408.46   16.20
   3   5   0  410.96   15.60
  -5  -5   0  520.55   19.00
   5  -5   0  497.85   18.00
  -5  -5   0  459.05   19.60
   5  -5   0  477.05   18.80
   5  -5   0  470.95   19.10
  -5  -5   0  483.85   19.20
  -5   5   0  497.55   18.40
   5   5   0  461.75   18.50
   5   5   0  464.65   18.20
  -5   5   0  478.25   19.20
   7  -5   0 1110.89   41.00
  -7  -5   0 1119.59   41.70
   7  -5   0 1084.29   41.50
  -7  -5   0 1177.58   41.90
   7  -5   0 1153.08   40.50
  -7  -5   0 1083.29   42.30
  -7   5   0 1095.09   41.90
   7   5   0 1124.99   40.90
  -7   5   0 1117.69   41.10
   7   5   0 1018.70   40.80
   9  -5   0  307.87   12.20
  -9  -5   0  281.67   12.90
  -9  -5   0  306.07   12.30
  -9  -5   0  305.67   12.70
   9  -5   0  272.67   12.70
   9   5   0  291.67   12.20
  -9   5   0  295.97   12.00
  -9   5   0  276.87   12.70
   9   5   0  297.67   12.40
  11  -5   0  463.35   19.00
 -11  -5   0  440.96   18.70
 -11  -5   0  444.36   17.90
  11  -5   0  457.25   18.50
 -11  -5   0  461.85   19.20
  11   5   0  459.05   18.40
 -11   5   0  461.85   18.20
  11   5   0  450.15   18.70
  13  -5   0  211.78    9.90
 -13  -5   0  224.08    9.50
  13  -5   0  217.88   10.30
 -13  -5   0  203.28   10.60
 -13  -5   0  219.98   11.00
  13   5   0  199.68   10.10
  13   5   0  210.88    9.60
 -13   5   0  227.08   10.20
  15  -5   0  420.66   17.90
 -15  -5   0  407.06   18.10
  15  -5   0  409.46   18.20
 -15  -5   0  434.86   18.50
  15   5   0  448.26   18.70
  15   5   0  422.56   17.50
 -15   5   0  401.96   17.60
 -17  -5   0  118.79    7.80
  17  -5   0  129.69    7.50
  17  -5   0  124.89    7.60
 -17  -5   0  138.69    8.30
  17   5   0  135.09    8.10
 -17   5   0  125.99    7.40
  17   5   0  131.99    7.20
 -19  -5   0  278.87   14.40
  19  -5   0  313.67   14.90
  19  -5   0  305.97   14.70
 -19  -5   0  304.47   14.60
 -19   5   0  280.67   13.80
  19   5   0  327.87   15.70
  19   5   0  323.87   14.20
  21  -5   0  102.09    7.10
 -21  -5   0   90.99    7.30
  21  -5   0   98.29    7.10
 -21   5   0  112.89    7.40
  21   5   0  105.29    6.70
  21   5   0  110.89    8.00
  23  -5   0   10.40    2.90
  23  -5   0   15.30    3.20
 -23  -5   0   12.30    3.50
  23   5   0   13.10    3.40
  23   5   0   12.60    2.70
 -23   5   0    2.50    2.00
  25  -5   0   41.80    5.60
 -25  -5   0   40.50    6.10
  25   5   0   46.40    6.20
 -25   5   0   33.50    5.10
  25   5   0   38.50    4.90
 -27  -5   0    9.30    3.70
  27  -5   0    9.10    3.20
 -27   5   0   10.90    3.50
  27   5   0   15.80    3.40
  27   5   0   13.40    3.90
  29  -5   0   14.50    4.00
 -29  -5   0    4.70    3.00
 -29  -5   0   13.00    4.00
 -29   5   0   12.50    4.00
  29   5   0    4.90    3.10
  29   5   0   12.70    3.40
   0  -6   0  289.47   12.60
   0  -6   0  296.57   12.90
   0   6   0  295.37   12.30
   2  -6   0  146.29    7.70
  -2  -6   0  158.68    7.90
  -2  -6   0  159.78    7.80
  -2  -6   0  160.88    6.90
  -2   6   0  163.18    7.60
   2   6   0  156.78    6.50
   2   6   0  154.68    7.20
  -4  -6   0   41.70    3.40
  -4  -6   0   40.40    3.10
  -4  -6   0   41.90    2.80
   4  -6   0   40.90    3.30
   4  -6   0   40.60    2.20
   4  -6   0   38.60    3.10
   4   6   0   41.90    2.60
  -4   6   0   42.60    3.10
   4   6   0   44.40    3.10
  -4   6   0   39.30    2.20
  -6  -6   0   96.69    5.80
  -6  -6   0   97.99    5.10
  -6  -6   0  101.79    5.40
   6  -6   0  102.99    4.50
   6  -6   0   96.09    5.20
   6  -6   0   87.19    5.40
  -6   6   0   90.39    5.30
   6   6   0   80.59    4.60
   6   6   0   89.59    5.00
  -6   6   0   93.99    4.40
  -8  -6   0   37.40    3.40
   8  -6   0   33.60    2.40
  -8  -6   0   32.90    3.40
  -8  -6   0   31.10    3.20
   8  -6   0   32.60    3.60
  -8   6   0   31.70    3.30
   8   6   0   37.30    3.10
  -8   6   0   31.90    2.40
   8   6   0   32.60    2.70
 -10  -6   0   28.40    3.00
  10  -6   0   35.50    3.20
  10  -6   0   31.40    2.60
 -10  -6   0   30.90    3.50
 -10  -6   0   34.40    3.90
  10   6   0   35.80    3.50
 -10   6   0   29.30    2.50
  10   6   0   33.80    3.40
 -10   6   0   33.00    3.70
 -12  -6   0   17.40    2.80
 -12  -6   0   20.70    2.90
  12   6   0   11.10    2.00
 -12   6   0   17.30    2.30
  14  -6   0  108.49    6.50
 -14  -6   0   95.49    6.60
 -14  -6   0   96.69    6.40
  14  -6   0   97.79    5.90
  14   6   0   93.49    5.70
 -14   6   0   91.89    5.70
  14   6   0   95.39    6.20
  16  -6   0   12.60    2.50
 -16  -6   0   18.60    3.50
 -16  -6   0    8.50    2.50
  16  -6   0   11.50    2.40
 -16   6   0   13.20    2.50
  16   6   0   15.60    2.60
  16   6   0   15.30    2.90
 -18  -6   0   26.80    4.10
  18  -6   0   33.00    4.10
 -18  -6   0   26.70    4.20
  18  -6   0   28.10    3.70
  18   6   0   26.50    3.50
  18   6   0   35.90    4.50
 -18   6   0   33.80    4.20
  20  -6   0    2.50    1.70
 -20  -6   0    1.20    1.80
  20  -6   0    1.40    1.50
 -20  -6   0    1.30    2.00
  20   6   0    0.10    1.30
 -20   6   0    0.50    1.50
  20   6   0    1.90    1.80
  22  -6   0    2.40    1.80
 -22  -6   0    3.80    2.40
 -22  -6   0    2.70    2.30
  22  -6   0    2.10    1.70
  22   6   0    1.70    1.60
 -22   6   0    1.10    1.70
  22   6   0    1.80    2.00
 -24  -6   0   10.20    3.30
  24  -6   0   14.00    3.30
 -24  -6   0   16.40    3.80
  24  -6   0   15.00    3.20
 -24   6   0   10.70    3.10
  24   6   0   13.20    2.90
  24   6   0   20.20    4.20
  26  -6   0   11.80    3.30
 -26  -6   0   17.00    4.20
 -26  -6   0    6.50    3.10
  26   6   0    7.10    3.10
 -26   6   0    7.30    3.00
  26   6   0   10.80    3.00
 -28  -6   0    4.30    3.40
 -28  -6   0    8.40    3.70
  28  -6   0    7.20    3.20
  28   6   0    3.10    2.40
 -28   6   0    9.50    3.30
  28   6   0    4.90    3.10
  -1  -7   0  542.85   22.10
   1  -7   0  541.45   22.60
   1  -7   0  557.74   22.50
  -1  -7   0  541.65   21.80
   1   7   0  550.74   20.80
  -1   7   0  515.85   21.30
   1   7   0  574.24   22.00
   3  -7   0  355.56   15.30
   3  -7   0  358.46   15.70
  -3  -7   0  339.47   14.90
  -3  -7   0  334.47   13.40
  -3  -7   0  332.57   14.70
  -3   7   0  327.77   12.80
   3   7   0  358.86   14.90
  -3   7   0  360.76   14.50
   3   7   0  362.46   14.00
   5  -7   0  708.73   27.30
  -5  -7   0  666.13   27.00
  -5  -7   0  653.03   27.40
   5  -7   0  706.73   25.60
  -5  -7   0  720.33   26.10
   5  -7   0  646.84   27.60
   5   7   0  698.63   26.90
  -5   7   0  681.03   25.30
   5   7   0  687.23   26.10
  -5   7   0  683.13   26.70
   7  -7   0  476.45   17.50
  -7  -7   0  445.96   19.10
   7  -7   0  470.75   19.30
  -7  -7   0  462.65   18.50
  -7  -7   0  471.65   19.80
   7   7   0  431.66   17.80
  -7   7   0  452.35   17.80
   7   7   0  426.76   18.30
  -7   7   0  493.55   19.40
   9  -7   0  732.23   29.70
   9  -7   0  746.73   28.20
  -9  -7   0  723.53   29.80
  -9  -7   0  734.63   28.70
  -9  -7   0  721.93   28.60
   9   7   0  732.33   28.90
  -9   7   0  729.53   27.70
   9   7   0  760.52   28.80
  -9   7   0  756.02   29.10
  11  -7   0  478.85   18.70
  11  -7   0  436.26   19.70
 -11  -7   0  422.26   18.40
 -11  -7   0  455.65   19.40
 -11  -7   0  463.05   18.10
 -11   7   0  418.86   17.50
  11   7   0  471.75   19.10
  11   7   0  472.95   19.20
 -11   7   0  420.06   18.50
  13  -7   0  169.48    9.30
 -13  -7   0  172.88    9.50
  13  -7   0  193.18    8.80
 -13  -7   0  178.98    9.90
 -13   7   0  180.08    8.70
 -13   7   0  180.68    9.60
  13   7   0  180.78    9.20
  13   7   0  162.58    8.80
 -15  -7   0  204.78   10.90
 -15  -7   0  195.38   10.50
  15  -7   0  203.28   10.60
  15  -7   0  194.28    9.80
  15   7   0  204.18   10.50
  15   7   0  203.48    9.90
 -15   7   0  182.48    9.50
 -15   7   0  196.78   10.50
 -17  -7   0   88.29    6.80
  17  -7   0   77.29    5.90
 -17  -7   0   78.09    6.30
  17  -7   0   85.69    5.70
 -17   7   0   72.09    6.00
  17   7   0   69.29    5.70
  17   7   0   83.19    5.60
 -17   7   0   77.59    5.60
 -19  -7   0   40.90    5.40
  19  -7   0   39.70    4.80
  19  -7   0   42.00    4.70
 -19  -7   0   43.00    5.50
 -19   7   0   37.10    5.00
 -19   7   0   39.50    4.70
  19   7   0   35.50    4.70
  19   7   0   43.90    4.70
  21  -7   0   30.30    4.20
 -21  -7   0   33.50    5.20
  21  -7   0   32.40    4.40
 -21  -7   0   37.30    5.50
  21   7   0   37.70    5.20
 -21   7   0   28.90    4.30
  21   7   0   30.10    4.10
 -23  -7   0   38.90    5.90
  23  -7   0   44.60    5.50
 -23  -7   0   57.89    7.10
  23  -7   0   46.10    5.60
  23   7   0   40.50    4.80
  23   7   0   41.30    5.70
 -25  -7   0   16.40    4.20
  25  -7   0   13.20    3.20
 -25  -7   0   13.30    3.80
  25   7   0    9.80    2.90
  25   7   0    9.40    3.20
 -27  -7   0    8.60    3.70
 -27  -7   0   19.00    4.80
  27  -7   0   21.10    4.10
  27   7   0    7.20    3.30
  27   7   0   17.90    3.80
   0  -8   0  328.67   15.10
   0  -8   0  343.87   14.90
   0   8   0  331.77   14.40
  -2  -8   0  167.98    9.00
   2  -8   0  169.68    9.00
   2  -8   0  169.68    8.70
  -2  -8   0  162.18    8.50
   2   8   0  157.68    8.10
  -2   8   0  158.88    8.30
  -4  -8   0    5.70    1.80
  -4  -8   0    6.70    1.80
  -4  -8   0    4.20    1.30
   4  -8   0    5.70    1.80
   4  -8   0    6.90    1.80
  -4   8   0    3.90    1.40
   4   8   0    1.50    1.30
  -6  -8   0  410.96   16.40
   6  -8   0  420.86   17.90
  -6  -8   0  406.16   17.40
  -6  -8   0  403.96   18.00
  -6   8   0  399.16   17.20
   6   8   0  412.86   16.00
   6   8   0  368.16   16.60
  -8  -8   0   32.10    3.50
  -8  -8   0   43.50    3.70
   8  -8   0   49.30    4.20
  -8  -8   0   38.80    4.40
  -8   8   0   46.70    3.90
   8   8   0   43.60    3.30
   8   8   0   45.30    3.90
  10  -8   0    9.70    2.30
 -10  -8   0   15.30    2.40
 -10  -8   0   12.10    2.40
 -10  -8   0    9.10    2.50
  10   8   0   10.10    2.20
 -10   8   0   11.10    2.50
  10   8   0   16.00    2.40
  12  -8   0   18.10    3.10
 -12  -8   0   14.20    2.80
 -12  -8   0   18.40    3.40
  12   8   0   24.20    3.20
 -12   8   0   11.30    2.50
  12   8   0   17.20    2.80
 -14  -8   0  275.27   13.50
 -14  -8   0  291.77   14.40
  14  -8   0  292.87   14.50
  14   8   0  309.57   14.20
 -14   8   0  274.67   13.60
  14   8   0  306.67   14.00
 -16  -8   0   28.50    4.30
 -16  -8   0   37.50    5.00
  16  -8   0   37.80    4.60
 -16   8   0   48.10    5.40
  16   8   0   43.20    4.80
  16   8   0   35.00    4.00
  18  -8   0   25.20    3.90
 -18  -8   0   20.30    4.00
 -18  -8   0   27.60    4.30
  18   8   0   23.10    3.40
  18   8   0   31.90    4.40
 -18   8   0   27.10    4.20
 -20  -8   0    6.40    2.80
  20  -8   0    4.10    2.00
 -20  -8   0    3.70    2.40
  20   8   0    5.10    2.10
 -20   8   0    5.00    2.30
  20   8   0    2.70    2.20
 -22  -8   0   27.60    4.90
  22  -8   0   33.40    4.70
 -22  -8   0   31.80    5.10
  22   8   0   31.20    4.30
  22   8   0   42.30    5.80
 -22   8   0   32.10    5.10
 -24  -8   0   40.60    5.90
 -24  -8   0   41.20    6.10
  24  -8   0   37.70    5.20
 -24   8   0   38.60    5.80
  24   8   0   42.70    5.90
  24   8   0   34.70    4.70
 -26  -8   0    2.40    2.70
  26  -8   0    0.30    1.90
 -26  -8   0    1.00    2.50
  26   8   0    2.00    2.60
 -26   8   0   -1.30    2.20
  26   8   0    1.80    2.00
  -1  -9   0   37.20    4.20
   1  -9   0   30.00    4.00
  -1  -9   0   29.50    3.70
   1  -9   0   30.70    3.70
  -1   9   0   31.20    3.60
   1   9   0   30.80    3.50
  -3  -9   0  405.06   18.70
  -3  -9   0  409.56   18.00
   3  -9   0  408.06   18.40
   3   9   0  400.56   17.20
  -3   9   0  421.76   17.90
  -5  -9   0  162.88    9.20
   5  -9   0  157.58    9.00
  -5  -9   0  155.18    8.60
  -5   9   0  155.18    8.50
   5   9   0  139.29    7.80
  -7  -9   0   90.09    6.00
  -7  -9   0   89.19    6.50
   7  -9   0  104.09    6.90
   7   9   0   97.39    6.20
  -7   9   0   89.29    6.00
  -9  -9   0  231.38   12.30
   9  -9   0  241.58   12.10
   9   9   0  223.38   11.20
  -9   9   0  234.78   11.60
 -11  -9   0  424.36   19.90
  11  -9   0  394.46   18.30
  11   9   0  406.36   17.30
 -11   9   0  441.36   19.30
 -13  -9   0    3.60    2.10
  13  -9   0    1.30    1.50
 -13   9   0    1.30    1.50
  13   9   0    6.20    2.00
  15  -9   0   56.99    5.30
 -15  -9   0   61.89    6.80
 -15   9   0   56.99    5.90
  15   9   0   59.89    5.60
  17  -9   0   12.90    3.10
 -17  -9   0   12.90    3.30
 -17   9   0   16.40    3.40
  17   9   0   14.60    2.80
  19  -9   0   60.59    6.60
 -19  -9   0   60.99    7.10
  19   9   0   61.19    5.30
 -19   9   0   63.89    6.60
  21  -9   0   10.70    3.10
 -21  -9   0   14.90    3.80
  21   9   0    7.20    2.50
 -21   9   0   11.30    3.10
  23  -9   0    4.70    2.40
 -23  -9   0    4.70    2.90
 -23   9   0    2.70    2.20
  23   9   0    3.10    2.30
  25   9   0   10.20    3.00
   0 -10   0    4.70    2.00
   0  10   0    6.00    1.90
  -2 -10   0  328.27   15.70
   2 -10   0  325.47   15.60
   2  10   0  311.67   14.40
  -2  10   0  313.37   14.60
   4 -10   0  305.57   14.70
  -4 -10   0  266.57   13.80
   4  10   0  273.47   13.30
  -4  10   0  262.27   12.90
  -6 -10   0  381.86   18.10
   6 -10   0  355.66   16.90
   6  10   0  351.26   15.80
  -6  10   0  389.06   17.40
   8 -10   0   41.50    5.00
  -8 -10   0   35.00    4.70
  -8  10   0   42.00    4.70
   8  10   0   46.70    4.90
 -10 -10   0  278.37   14.10
  10 -10   0  273.27   13.70
  10  10   0  259.27   12.70
 -10  10   0  246.38   12.90
 -12 -10   0   47.70    5.80
  12 -10   0   57.89    5.20
 -12  10   0   52.99    5.70
  12  10   0   41.90    4.70
 -14 -10   0  155.58   10.20
  14 -10   0  161.18    9.80
 -14  10   0  151.08    9.50
  14  10   0  153.08    8.80
  16 -10   0   49.70    5.90
 -16 -10   0   51.09    6.40
  16  10   0   45.80    5.10
 -16  10   0   43.00    5.60
 -18 -10   0    3.50    2.40
  18 -10   0    6.60    2.40
  18  10   0   12.90    3.00
 -18  10   0    9.70    3.20
  20 -10   0   59.79    6.60
 -20 -10   0   62.09    7.80
 -20  10   0   64.69    7.00
  20  10   0   62.39    6.10
  22 -10   0   16.90    3.70
 -22 -10   0   17.40    4.50
 -22  10   0   17.30    3.90
  22  10   0   10.20    3.10
  -1 -11   0   36.60    5.00
   1 -11   0   36.90    4.80
   1  11   0   35.90    4.30
  -1  11   0   45.10    5.00
   3 -11   0   10.80    2.90
  -3 -11   0   10.30    2.80
  -3  11   0    9.50    2.50
   3  11   0   15.70    3.10
  -5 -11   0   26.50    4.30
   5 -11   0   23.20    4.00
   5  11   0   26.20    3.90
  -5  11   0   23.40    3.80
  -7 -11   0   11.10    3.10
   7 -11   0   14.00    3.20
   7  11   0   14.50    3.00
  -7  11   0    8.90    2.40
  -9 -11   0    6.60    2.70
   9 -11   0   12.80    3.10
   9  11   0   10.10    2.50
  -9  11   0    9.10    2.50
  11 -11   0   40.50    5.20
 -11 -11   0   33.40    5.10
 -11  11   0   36.80    4.70
  11  11   0   38.00    4.60
 -13 -11   0    3.70    2.30
  13 -11   0    5.60    2.30
 -13  11   0    3.10    2.10
  13  11   0    5.10    2.10
  15 -11   0   12.70    3.10
 -15 -11   0   15.40    4.00
  15  11   0   15.50    3.00
 -15  11   0   20.60    3.90
  17 -11   0    2.20    1.90
 -17 -11   0    1.00    2.20
  17  11   0    0.00    1.80
 -17  11   0    0.60    2.10
  19 -11   0    2.30    1.90
 -19 -11   0    4.50    3.00
  19  11   0   -0.50    1.80
 -19  11   0    1.50    2.40
  21  11   0    1.90    2.10
   0 -12   0  119.79    8.40
   0  12   0  102.29    7.20
   2 -12   0  221.28   12.70
  -2 -12   0  219.28   12.50
   2  12   0  208.28   11.30
  -2  12   0  203.38   11.30
   4 -12   0   66.79    7.10
  -4 -12   0   65.99    7.10
  -4  12   0   58.19    6.00
   4  12   0   57.59    5.80
  -6 -12   0  196.68   11.90
   6 -12   0  181.18   11.20
  -6  12   0  186.08   10.80
   6  12   0  189.08   10.30
  -8 -12   0   57.69    7.00
   8 -12   0   56.19    6.40
   8  12   0   67.29    5.70
  -8  12   0   60.59    6.30
 -10 -12   0  309.67   16.50
  10 -12   0  321.57   16.60
 -10  12   0  303.37   15.60
  10  12   0  323.07   15.50
 -12 -12   0   74.89    8.00
  12 -12   0   85.69    7.10
 -12  12   0   79.89    6.80
  12  12   0   59.29    6.10
 -14 -12   0   62.29    7.60
  14 -12   0   78.09    7.10
  14  12   0   76.09    6.30
 -14  12   0   76.29    7.50
  16 -12   0   62.59    7.10
 -16 -12   0   54.99    7.30
  16  12   0   55.19    6.10
 -16  12   0   57.29    6.60
 -18  12   0   13.20    3.70
  18  12   0   20.90    4.00
   1 -13   0    3.60    2.50
  -1 -13   0    8.20    3.10
   1  13   0    6.90    2.50
  -1  13   0    7.50    2.60
   3 -13   0    1.90    1.90
  -3 -13   0    4.20    2.80
   3  13   0    2.10    2.30
  -3  13   0    3.60    2.00
   5 -13   0   19.90    4.10
  -5 -13   0   14.00    4.00
   5  13   0   14.60    3.40
  -5  13   0   16.90    3.60
   7 -13   0   12.50    3.50
  -7 -13   0   12.40    3.70
   7  13   0   10.70    3.40
  -7  13   0   13.80    3.40
  -9 -13   0   -0.70    2.10
   9 -13   0    4.20    2.20
   9  13   0    1.00    2.00
  -9  13   0    2.90    2.10
 -11 -13   0    4.60    2.60
  11  13   0    4.60    2.40
 -11  13   0    7.10    2.60
 -13 -13   0   56.29    7.40
  13 -13   0   53.59    6.60
 -13  13   0   57.79    6.90
  13  13   0   55.99    6.20
   0 -14   0   11.80    3.60
   0  14   0    6.70    2.50
   2 -14   0   57.19    7.30
  -2 -14   0   63.89    7.80
   2  14   0   55.59    6.30
  -2  14   0   61.49    6.50
  -4 -14   0  114.39    9.50
   4 -14   0  117.69    9.20
   4  14   0  109.99    8.10
  -4  14   0  130.99    9.00
  -6 -14   0   98.79    8.70
   6 -14   0  113.69    8.90
   6  14   0   96.79    7.70
  -6  14   0  106.49    8.10
   8 -14   0    5.90    2.90
  -8 -14   0    6.20    2.90
  -8  14   0    3.10    2.50
   8  14   0    5.20    2.50
  30   0  -1    1.30    2.20
 -30   0   1    4.20    3.00
  28   0  -1   -0.50    1.90
 -28   0   1    1.60    2.20
  26   0  -1    2.40    2.20
 -26   0   1    1.30    1.90
 -24   0   1    2.80    2.10
  24   0  -1    0.00    1.20
 -22   0   1   -1.20    1.30
  22   0  -1   -1.40    1.00
 -20   0   1    0.70    1.40
  20   0  -1    0.00    1.00
  18   0  -1    1.30    1.10
 -18   0   1   -1.10    1.10
  16   0  -1    0.30    0.80
 -16   0   1   -0.10    0.90
  14   0  -1   -0.70    0.60
 -14   0   1    0.20    0.90
  14   0  -1    0.50    0.80
  12   0  -1    0.00    0.50
  12   0  -1    0.20    0.60
 -12   0   1    0.20    0.80
  10   0  -1    0.00    0.50
 -10   0   1    0.60    0.60
  10   0  -1    0.40    0.50
   8   0  -1    0.20    0.40
  -8   0   1   -0.70    0.40
   8   0  -1    0.90    0.60
   6   0  -1   -0.30    0.30
  -6   0   1    0.60    0.50
   6   0  -1    1.00    0.20
   6   0  -1    2.00    0.60
  -4   0   1    0.80    0.30
   4   0  -1    0.70    0.30
  -4   0   1    0.00    0.10
   4   0  -1    0.40    0.30
   4   0  -1    0.20    0.10
  -2   0   1    0.10    0.10
   2   0  -1    1.00    0.20
   2   0  -1    2.70    0.40
   0   0   1    0.10    0.10
   0   0  -1    0.10    0.10
   0   0   1    0.30    0.10
   0   0  -1    0.50    0.10
   0   0  -1    0.10    0.10
   2   0   1    1.00    0.20
   2   0   1    0.20    0.20
  -2   0  -1    2.50    0.50
   2   0   1    0.80    0.30
   4   0   1    0.00    0.30
  -4   0  -1    0.90    0.50
  -4   0  -1    0.20    0.20
   4   0   1    0.90    0.40
   4   0   1    0.50    0.30
  -6   0  -1    0.10    0.60
   6   0   1    0.10    0.40
   6   0   1    0.50    0.40
   6   0   1    1.10    0.40
  -6   0  -1    0.50    0.30
   8   0   1    0.50    0.40
  -8   0  -1    1.20    0.80
  -8   0  -1    0.40    0.20
   8   0   1    0.40    0.60
 -10   0  -1    0.70    0.90
  10   0   1    0.20    0.60
 -10   0  -1    0.10    0.20
  12   0   1   -0.10    0.70
 -12   0  -1    0.10    0.90
 -12   0  -1    0.10    0.20
  14   0   1    0.40    0.80
 -14   0  -1    2.30    1.40
 -16   0  -1    0.70    1.20
  16   0   1    0.00    0.70
 -18   0  -1    0.00    1.40
  18   0   1    0.30    1.10
  20   0   1    1.60    1.40
 -20   0  -1    0.00    1.60
 -22   0  -1    0.20    1.80
  22   0   1    0.70    1.40
  24   0   1    1.30    1.70
 -24   0  -1   -1.10    1.80
  26   0   1    0.70    2.00
 -26   0  -1    0.80    1.90
 -28   0  -1    1.20    2.20
  28   0   1    0.00    1.80
 -30   0  -1    1.90    2.70
  30   0   1   -1.70    2.00
 -31  -1   1   31.50    6.10
  31  -1  -1   34.40    6.10
  31   1  -1   43.20    6.90
 -31   1   1   35.90    6.50
  29  -1  -1   15.50    4.20
 -29  -1   1   13.60    4.00
 -29   1   1   12.80    4.00
  29   1  -1   12.10    3.60
 -27  -1   1   20.50    4.30
  27  -1  -1   22.20    4.50
 -27   1   1   10.60    3.30
  27   1  -1   31.40    5.40
 -25  -1   1    1.80    2.10
  25  -1  -1    4.30    2.30
 -25   1   1    3.90    2.30
  25   1  -1    6.50    2.60
  23  -1  -1  178.78   10.70
 -23  -1   1  142.69    9.40
  23   1  -1  163.78   10.40
 -23   1   1  153.78    9.50
  21  -1  -1  525.55   22.40
 -21  -1   1  450.45   20.40
  21   1  -1  469.05   20.90
 -21   1   1  456.35   20.50
  21   1  -1  503.05   22.30
 -19  -1   1   20.10    3.50
  19  -1  -1   16.30    3.10
  19   1  -1   26.00    3.30
  19   1  -1   23.70    3.70
 -19   1   1   16.00    3.10
  17  -1  -1  163.58    8.90
 -17  -1   1  154.28    8.40
 -17   1   1  138.69    8.10
  17   1  -1  160.28    8.10
  17   1  -1  168.68    8.90
  15  -1  -1  198.28    9.80
 -15  -1   1  212.98   10.00
  15   1  -1  194.88    9.80
 -15   1   1  182.78    9.60
  15   1  -1  206.38    9.30
  13  -1  -1  764.92   30.00
 -13  -1   1  812.52   31.10
  13   1  -1  776.12   30.00
 -13   1   1  783.12   30.90
  13   1  -1  772.82   29.40
  11  -1  -1 1121.49   41.40
 -11  -1   1 1215.48   45.20
  11   1  -1 1043.10   41.30
 -11   1   1 1204.28   45.10
  11   1  -1 1139.79   40.80
   9  -1  -1 1414.16   49.90
   9  -1  -1 1439.96   51.09
   9  -1  -1 1352.06   51.19
  -9  -1   1 1473.35   56.09
   9   1  -1 1352.16   51.19
   9   1  -1 1393.16   50.79
  -9   1   1 1580.44   56.09
   7  -1  -1  655.83   26.20
  -7  -1   1  782.82   27.10
   7  -1  -1  717.53   25.30
  -7  -1   1  694.03   26.00
   7   1  -1  724.43   25.90
  -7   1   1  724.33   27.00
   7   1  -1  694.43   26.20
  -7   1   1  696.43   26.00
  -5  -1   1 5070.49  179.58
   5  -1  -1 5257.37  188.98
  -5  -1   1 4876.01  179.68
   5  -1  -1 5360.56  189.38
   5  -1  -1 5099.09  190.28
   5   1  -1 5445.46  189.18
   5   1  -1 5302.07  189.28
  -5   1   1 5124.19  179.78
   3  -1  -1 4599.14  163.78
   3  -1  -1 4630.44  163.88
   3  -1  -1 4525.55  163.88
  -3  -1   1 4157.58  154.08
  -3  -1   1 4468.55  153.98
   3   1  -1 4727.03  163.28
   3   1  -1 4374.46  163.88
  -1  -1   1 3996.80  144.29
  -1  -1   1 4205.58  144.49
   1  -1  -1 4567.74  152.18
   1  -1  -1 4212.58  152.48
   1  -1  -1 4221.38  152.58
   1   1  -1 3739.83  152.08
  -1   1   1 3841.12  143.99
   1   1  -1 4512.05  152.08
   1  -1   1  241.08    8.40
   1  -1   1  217.98    8.40
  -1  -1  -1  235.78    8.70
  -1  -1  -1  238.58    9.00
  -1  -1  -1  253.57    8.90
   1   1   1  229.18    8.20
  -1   1  -1  232.08    8.80
   1   1   1  195.08    8.10
  -1   1  -1  218.88    8.70
   3  -1   1 1571.74   53.89
   3  -1   1 1521.25   53.99
  -3  -1  -1 1687.03   61.29
   3  -1   1 1463.45   53.69
  -3  -1  -1 1682.13   61.79
  -3   1  -1 1758.42   61.59
   3   1   1 1391.66   53.59
   3   1   1 1473.55   54.09
   3   1   1 1549.74   53.59
  -5  -1  -1 1708.43   60.19
   5  -1   1 1589.54   56.89
  -5  -1  -1 1763.22   59.29
   5  -1   1 1614.94   56.49
   5  -1   1 1494.95   56.89
   5   1   1 1519.75   57.09
  -5   1  -1 1484.55   59.79
   5   1   1 1591.04   56.29
   5   1   1 1607.04   56.59
   7  -1   1 1181.98   45.50
   7  -1   1 1294.77   44.80
  -7  -1  -1 1394.96   50.99
   7  -1   1 1256.97   45.60
  -7  -1  -1 1330.77   49.80
   7   1   1 1256.97   44.60
   7   1   1 1238.18   45.70
  -7   1  -1 1435.16   50.79
   7   1   1 1216.28   45.20
   9  -1   1 2028.80   73.19
   9  -1   1 2109.89   74.39
   9  -1   1 2120.49   74.09
  -9  -1  -1 2199.98   77.79
  -9  -1  -1 2082.69   79.29
   9   1   1 2067.39   72.99
   9   1   1 2008.70   74.49
  -9   1  -1 2302.07   79.19
   9   1   1 1892.01   73.79
  -9   1  -1 2100.69   77.89
 -11  -1  -1  393.96   14.30
  11  -1   1  379.26   14.70
  11  -1   1  418.56   16.00
 -11  -1  -1  386.96   16.20
  11  -1   1  384.06   16.20
  11   1   1  395.56   15.60
 -11   1  -1  379.26   14.40
  11   1   1  395.76   16.30
 -11   1  -1  389.46   16.00
 -13  -1  -1  797.42   30.70
  13  -1   1  816.92   31.30
  13  -1   1  794.32   30.90
 -13  -1  -1  800.62   28.20
  13   1   1  789.02   30.40
 -13   1  -1  732.33   30.30
 -13   1  -1  777.42   28.30
  13   1   1  819.42   31.40
  15  -1   1  684.43   27.10
  15   1   1  685.93   26.20
 -15   1  -1  662.23   26.80
  15   1   1  648.24   27.10
 -17  -1  -1  331.87   15.90
  17  -1   1  364.36   16.70
  17   1   1  372.46   16.80
 -17   1  -1  364.96   16.10
 -19  -1  -1  100.89    7.30
  19  -1   1  129.79    8.00
 -19   1  -1  112.29    7.40
  19   1   1  121.69    7.90
 -21  -1  -1   19.30    3.80
  21  -1   1   18.80    3.40
 -21   1  -1   19.40    3.80
  21   1   1   18.10    3.50
 -23  -1  -1   43.20    5.90
  23  -1   1   41.30    5.40
  23   1   1   47.30    5.90
 -23   1  -1   40.70    5.50
 -25  -1  -1  182.38   11.50
  25  -1   1  232.18   13.50
 -25   1  -1  187.08   11.60
  25   1   1  234.98   13.60
 -27  -1  -1    6.50    2.90
  27   1   1    6.90    3.00
 -29  -1  -1   21.80    4.90
  29  -1   1   30.40    5.40
  29   1   1   30.30    5.50
 -29   1  -1   24.10    5.10
  31  -1   1    6.20    3.40
 -31  -1  -1    4.40    3.30
  31   1   1    7.80    3.40
 -31   1  -1    3.60    3.30
  30  -2  -1    0.10    2.30
 -30  -2   1    1.30    2.30
 -30   2   1    0.90    2.60
  30   2  -1    3.60    2.70
  28  -2  -1    2.90    2.30
 -28  -2   1   -1.00    1.90
 -28   2   1    3.70    2.50
  28   2  -1    1.90    2.50
  26  -2  -1   15.70    3.80
 -26  -2   1   11.10    3.20
  26   2  -1   15.60    3.90
 -26   2   1    5.20    2.50
  24  -2  -1   12.90    3.20
 -24  -2   1   18.30    4.10
  24   2  -1   11.80    3.10
  24   2  -1    9.50    2.60
 -24   2   1   10.40    3.00
  22  -2  -1   48.00    5.70
 -22  -2   1   44.10    5.60
  22   2  -1   47.50    5.60
 -22   2   1   49.99    5.70
  22   2  -1   51.99    5.10
 -20  -2   1   17.30    3.30
  20  -2  -1   18.50    3.30
  20   2  -1   18.40    2.90
 -20   2   1   17.00    3.20
  20   2  -1   26.00    4.00
 -18  -2   1   88.19    6.00
  18  -2  -1   97.39    6.50
 -18   2   1   77.99    5.70
  18   2  -1   93.89    5.90
  18   2  -1   95.89    6.50
  16  -2  -1  369.96   16.30
 -16  -2   1  352.76   15.70
  16   2  -1  366.06   15.40
 -16   2   1  353.16   15.60
  14  -2  -1    4.50    1.30
 -14  -2   1    6.70    1.90
  14  -2  -1    5.10    1.40
  14   2  -1    9.00    1.60
 -14   2   1    4.20    1.50
  14   2  -1    6.60    1.60
 -12  -2   1   47.50    3.70
  12  -2  -1   52.09    3.70
  12  -2  -1   50.59    3.50
  12   2  -1   52.29    3.40
 -12   2   1   57.59    3.70
  12   2  -1   54.09    3.80
  10  -2  -1   52.29    2.50
  10  -2  -1   50.99    3.20
  10  -2  -1   47.30    3.30
 -10  -2   1   57.49    3.70
 -10   2   1   54.29    3.50
  10   2  -1   50.19    3.00
  10   2  -1   45.30    3.30
   8  -2  -1  742.83   27.00
   8  -2  -1  712.53   27.00
   8  -2  -1  729.63   26.20
  -8  -2   1  737.73   28.20
   8   2  -1  683.33   27.00
  -8   2   1  758.42   28.20
   8   2  -1  703.83   26.60
  -6  -2   1  827.42   29.80
   6  -2  -1  777.32   29.50
   6  -2  -1  819.42   29.00
   6  -2  -1  771.12   29.40
  -6  -2   1  774.12   29.20
   6   2  -1  798.32   29.40
   6   2  -1  798.52   29.20
  -6   2   1  812.02   29.80
   4  -2  -1  747.53   27.70
  -4  -2   1  789.52   28.20
   4  -2  -1  793.32   27.70
   4  -2  -1  759.22   27.50
  -4  -2   1  786.22   28.10
  -4  -2   1  734.43   28.60
   4   2  -1  688.53   27.60
   4   2  -1  763.92   27.50
   2  -2  -1  132.79    5.40
   2  -2  -1  128.29    5.40
  -2  -2   1  123.59    5.10
  -2  -2   1  117.29    4.80
   2  -2  -1  125.49    5.40
  -2  -2   1  118.79    5.30
  -2   2   1  134.89    5.00
   2   2  -1  136.69    5.10
   2   2  -1  132.69    5.40
   0  -2  -1  953.80   35.40
   0  -2  -1 1016.20   35.40
   0  -2  -1  951.00   35.30
   0  -2   1  907.01   35.50
   0   2  -1  972.40   35.40
   0   2   1 1045.30   35.30
   2  -2   1 1508.05   56.49
   2  -2   1 1509.75   56.19
  -2  -2  -1 1560.54   58.69
   2  -2   1 1541.55   55.69
  -2  -2  -1 1667.63   58.69
  -2  -2  -1 1646.24   58.79
  -2   2  -1 1738.43   58.79
   2   2   1 1662.43   55.99
  -2   2  -1 1529.55   58.29
  -4  -2  -1  246.88   10.00
   4  -2   1  225.68    8.80
  -4  -2  -1  243.58    9.50
   4  -2   1  233.48    8.90
   4  -2   1  219.68    9.20
  -4   2  -1  246.98    9.50
   4   2   1  235.88    8.80
   4   2   1  215.38    9.20
   6  -2   1  157.18    7.40
   6  -2   1  163.78    7.20
  -6  -2  -1  189.88    7.50
  -6  -2  -1  194.28    8.40
   6  -2   1  177.68    7.00
   6   2   1  177.68    6.80
   6   2   1  174.28    7.60
  -6   2  -1  185.88    7.90
   6   2   1  185.98    7.10
  -8  -2  -1  130.69    6.20
  -8  -2  -1  112.49    4.90
   8  -2   1  103.39    5.30
   8  -2   1  109.79    4.80
   8  -2   1  114.69    5.40
  -8   2  -1  119.49    5.70
   8   2   1  115.69    5.10
   8   2   1  115.29    5.60
   8   2   1  108.69    4.50
 -10  -2  -1  487.85   20.00
 -10  -2  -1  482.75   18.50
  10  -2   1  476.65   18.70
  10  -2   1  482.95   17.60
  10  -2   1  466.35   18.60
  10   2   1  469.25   17.30
  10   2   1  460.55   18.10
  10   2   1  462.15   18.90
 -10   2  -1  527.65   19.80
 -12  -2  -1  357.56   15.50
  12  -2   1  362.66   14.80
  12  -2   1  351.16   13.30
 -12  -2  -1  354.66   13.60
  12  -2   1  358.76   14.50
  12   2   1  361.86   15.00
 -12   2  -1  376.46   15.20
  12   2   1  313.97   14.00
  12   2   1  347.17   13.00
 -14  -2  -1  249.97   12.00
 -14  -2  -1  258.27    9.80
  14  -2   1  272.27   11.90
  14  -2   1  253.07   12.00
 -14   2  -1  259.17   11.80
 -14   2  -1  250.77   10.00
  14   2   1  275.37   12.40
  14   2   1  260.97   11.50
  16  -2   1   28.30    3.60
  16  -2   1   24.50    3.10
 -16  -2  -1   18.20    3.00
 -16   2  -1   23.60    3.50
  16   2   1   29.60    3.10
  16   2   1   26.30    3.70
  18  -2   1  130.69    7.70
 -18  -2  -1   98.09    6.90
  18   2   1  120.49    6.80
  18   2   1  116.29    7.60
 -18   2  -1  106.29    7.00
  20  -2   1  102.09    7.00
 -20  -2  -1   97.69    7.10
  20   2   1  107.49    7.40
  20   2   1   96.79    6.20
 -20   2  -1   93.49    7.00
 -22  -2  -1    6.70    2.70
  22  -2   1    6.80    2.40
  22   2   1    2.90    2.00
 -22   2  -1    6.30    2.50
 -24  -2  -1    6.90    2.60
  24  -2   1    8.40    2.80
  24   2   1   10.80    3.20
 -24   2  -1   10.60    3.20
 -26  -2  -1   11.40    3.60
  26  -2   1   21.70    4.50
  26   2   1   25.90    4.70
 -26   2  -1   21.20    4.50
  28  -2   1   11.90    3.70
 -28  -2  -1    6.20    3.10
 -28   2  -1    7.20    3.20
  28   2   1    4.10    2.60
 -30  -2  -1   -0.30    2.50
  30  -2   1    0.80    2.30
  30   2   1    2.70    2.50
 -30   2  -1    3.00    2.70
  31  -3  -1   24.80    5.40
 -31  -3   1   12.20    3.90
  31   3  -1   15.70    4.40
 -31   3   1   13.40    4.10
  29  -3  -1   14.50    4.10
 -29  -3   1    8.30    3.30
 -29   3   1   12.70    3.90
  29   3  -1    6.30    3.50
 -27  -3   1   26.70    5.00
  27  -3  -1   27.40    4.90
  27   3  -1   17.10    4.10
 -27   3   1   23.90    4.60
  27   3  -1   23.90    4.00
  25  -3  -1    9.40    2.90
 -25  -3   1   11.90    3.30
  25   3  -1    6.30    2.70
 -25   3   1    7.50    2.80
  25   3  -1   10.60    2.80
 -23  -3   1   15.70    3.60
  23  -3  -1   20.80    3.60
  23   3  -1   17.40    3.80
 -23   3   1   21.10    4.00
  23   3  -1   16.80    3.00
 -21  -3   1   83.09    6.60
  21  -3  -1   75.29    6.00
  21   3  -1   71.49    5.40
 -21   3   1   72.79    6.00
  21   3  -1   74.89    6.10
 -19  -3   1  126.59    8.20
  19  -3  -1  121.79    7.80
  19   3  -1  128.19    8.10
 -19   3   1  126.09    7.90
  19   3  -1  145.89    7.60
  17  -3  -1   46.40    3.80
 -17  -3   1   43.70    4.90
  17  -3  -1   37.30    4.20
  17   3  -1   45.00    3.60
  17   3  -1   34.50    4.20
 -17   3   1   37.70    4.30
  15  -3  -1  167.48    8.40
 -15  -3   1  174.98    8.70
  15  -3  -1  152.08    8.40
  15   3  -1  165.98    8.70
 -15   3   1  144.39    8.10
  15   3  -1  170.38    8.10
  13  -3  -1  953.10   36.40
 -13  -3   1  938.21   37.00
  13  -3  -1  957.00   36.20
  13   3  -1  932.21   36.60
  13   3  -1  961.20   35.80
 -13   3   1  995.40   36.90
  11  -3  -1  174.28    8.20
  11  -3  -1  167.68    8.10
  11  -3  -1  180.08    7.30
 -11  -3   1  176.78    8.50
 -11   3   1  191.18    8.60
  11   3  -1  159.78    8.10
  11   3  -1  180.98    7.80
  -9  -3   1   53.79    3.40
   9  -3  -1   46.30    3.00
   9  -3  -1   45.30    2.60
   9  -3  -1   44.10    3.00
   9   3  -1   42.70    3.00
  -9   3   1   47.90    3.10
   9   3  -1   45.20    2.90
   7  -3  -1  587.24   22.50
   7  -3  -1  591.94   22.10
   7  -3  -1  605.74   22.60
  -7  -3   1  602.64   24.60
  -7  -3   1  620.74   24.30
   7   3  -1  584.74   22.40
   7   3  -1  580.14   22.30
  -7   3   1  704.53   24.40
   5  -3  -1 2141.49   75.69
   5  -3  -1 2071.49   75.69
  -5  -3   1 1960.00   76.09
   5  -3  -1 2076.29   75.89
  -5  -3   1 2226.08   75.59
   5   3  -1 2215.78   75.79
   5   3  -1 1970.50   75.49
  -3  -3   1  554.64   19.90
  -3  -3   1  482.75   20.10
   3  -3  -1  484.45   18.60
   3  -3  -1  479.85   18.50
   3  -3  -1  487.15   18.80
   3   3  -1  502.35   18.70
   3   3  -1  512.35   18.20
  -3   3   1  581.64   20.20
   1  -3  -1 3855.11  141.39
   1  -3  -1 4014.70  141.49
  -1  -3   1 4162.18  143.59
  -1  -3   1 3586.24  143.89
  -1   3   1 4270.57  143.49
   1   3  -1 3959.30  141.39
  -1  -3  -1  708.63   26.00
   1  -3   1  681.13   27.00
  -1  -3  -1  699.23   26.10
  -1  -3  -1  703.33   26.20
   1  -3   1  745.53   26.70
   1   3   1  739.13   26.50
   3  -3   1 3814.12  128.49
   3  -3   1 3170.88  128.79
  -3  -3  -1 3417.06  129.89
   3  -3   1 3515.35  127.89
  -3  -3  -1 3765.92  129.89
  -3  -3  -1 3645.54  129.89
  -3   3  -1 3800.12  129.99
   3   3   1 3834.62  128.29
  -3   3  -1 3454.95  129.19
   3   3   1 3563.44  128.59
   5  -3   1  502.35   19.30
  -5  -3  -1  539.25   20.20
   5  -3   1  484.35   20.00
   5  -3   1  530.35   19.60
  -5  -3  -1  511.35   20.00
  -5  -3  -1  512.15   19.70
   5   3   1  528.75   20.00
  -5   3  -1  540.25   19.50
  -5   3  -1  508.05   20.00
   5   3   1  551.74   19.50
  -7  -3  -1  875.21   31.70
   7  -3   1  773.92   30.10
   7  -3   1  817.72   29.60
  -7  -3  -1  828.62   30.90
   7  -3   1  867.41   29.60
   7   3   1  757.12   29.50
   7   3   1  764.52   30.10
  -7   3  -1  803.52   31.00
   9  -3   1  233.08    9.80
   9  -3   1  232.48   10.20
   9  -3   1  231.88    9.40
  -9  -3  -1  238.48    9.70
  -9  -3  -1  247.68   11.00
   9   3   1  223.68    9.60
   9   3   1  228.08   10.20
  -9   3  -1  248.18   10.40
   9   3   1  238.28    9.10
 -11  -3  -1  179.18    8.80
  11  -3   1  184.68    7.50
  11  -3   1  172.38    8.30
  11  -3   1  180.88    8.20
 -11  -3  -1  177.88    7.40
  11   3   1  174.88    7.80
  11   3   1  167.28    7.00
  11   3   1  175.58    8.50
 -11   3  -1  175.88    8.30
 -13  -3  -1  130.09    5.60
 -13  -3  -1  128.59    7.30
  13  -3   1  122.09    6.60
  13  -3   1  119.39    6.50
  13   3   1  118.19    5.10
  13   3   1  132.59    7.00
  13   3   1  123.19    6.10
 -13   3  -1  127.39    6.90
  15  -3   1   83.99    5.40
  15  -3   1   91.09    5.40
 -15  -3  -1   82.89    3.90
 -15  -3  -1   80.89    5.80
  15   3   1   86.39    3.90
 -15   3  -1   85.39    5.50
  15   3   1   89.99    5.10
  15   3   1   85.59    5.80
 -17  -3  -1  316.47   15.10
  17  -3   1  354.76   16.10
  17  -3   1  362.16   16.00
  17   3   1  386.06   16.80
  17   3   1  345.87   15.40
 -17   3  -1  328.57   14.90
  19  -3   1   90.89    6.50
 -19  -3  -1   89.19    6.60
  19  -3   1   92.29    6.30
  19   3   1  105.59    7.20
 -19   3  -1   80.89    6.20
  19   3   1  104.39    6.20
  21  -3   1   46.80    5.40
 -21  -3  -1   39.20    5.30
 -21   3  -1   48.80    5.60
  21   3   1   47.40    5.50
  21   3   1   46.10    4.70
  23  -3   1   23.50    4.00
 -23  -3  -1   14.60    3.70
  23   3   1   23.50    4.30
 -23   3  -1   17.80    3.70
  23   3   1   23.50    3.60
 -25  -3  -1   92.69    8.00
  25  -3   1  110.69    8.40
 -25   3  -1   88.39    7.60
  25   3   1  101.89    8.40
  27  -3   1   40.30    6.00
 -27  -3  -1   32.60    5.60
  27   3   1   31.70    5.60
 -27   3  -1   32.40    5.60
  29  -3   1   49.30    7.00
 -29  -3  -1   50.79    7.10
 -29   3  -1   58.69    7.20
  29   3   1   64.69    8.10
  30  -4  -1    3.00    2.60
 -30  -4   1    1.00    2.60
  30   4  -1    3.90    3.40
 -30   4   1   -1.50    2.60
 -28  -4   1   94.89    8.30
  28  -4  -1   99.49    8.50
 -28   4   1   89.79    8.10
  28   4  -1   89.09    9.40
  28   4  -1   99.49    7.50
  26  -4  -1   29.10    4.90
 -26  -4   1   30.80    5.30
  26   4  -1   31.70    4.30
  26   4  -1   32.10    5.40
 -26   4   1   33.60    5.10
 -24  -4   1   11.10    3.30
  24  -4  -1   23.00    4.10
 -24   4   1   12.70    3.20
  24   4  -1   12.70    2.90
  24   4  -1   13.10    3.50
 -22  -4   1  170.48   10.50
  22  -4  -1  198.88   11.20
  22   4  -1  204.48   11.60
  22   4  -1  192.58   10.30
 -22   4   1  168.38   10.00
  20  -4  -1  226.78   11.70
  20  -4  -1  209.18   11.20
 -20  -4   1  180.58   10.80
 -20   4   1  210.78   10.90
  20   4  -1  236.28   12.20
  20   4  -1  218.68   10.70
  18  -4  -1   18.70    2.90
  18  -4  -1   18.90    3.00
 -18  -4   1   16.10    3.20
  18   4  -1   12.10    2.60
  18   4  -1   18.70    2.80
 -18   4   1   17.10    3.10
  16  -4  -1   18.30    2.60
 -16  -4   1   24.20    3.60
  16  -4  -1   28.70    3.40
  16   4  -1   20.00    3.10
 -16   4   1   22.40    3.20
  16   4  -1   27.20    3.10
  14  -4  -1  538.95   20.90
 -14  -4   1  528.05   22.00
  14  -4  -1  499.45   20.70
  14   4  -1  468.45   20.80
  14   4  -1  509.15   20.20
 -14   4   1  534.95   21.50
  12  -4  -1  681.33   26.50
 -12  -4   1  717.13   27.40
  12  -4  -1  664.33   26.50
 -12  -4   1  672.23   27.60
  12   4  -1  695.33   26.60
 -12   4   1  688.93   26.90
  12   4  -1  659.23   25.90
  10  -4  -1  485.15   19.30
 -10  -4   1  488.55   20.50
 -10  -4   1  513.55   20.20
  10  -4  -1  487.65   19.50
  10  -4  -1  471.85   18.80
 -10   4   1  515.45   19.90
  10   4  -1  494.65   19.20
  10   4  -1  485.85   19.30
  -8  -4   1 1007.40   41.50
   8  -4  -1 1035.00   41.20
  -8  -4   1 1083.99   41.10
   8  -4  -1 1132.69   40.80
   8  -4  -1 1127.99   40.90
  -8   4   1 1213.38   40.90
   8   4  -1 1118.69   40.80
   8   4  -1 1091.69   40.90
   6  -4  -1 2182.38   80.89
  -6  -4   1 2155.88   81.19
   6  -4  -1 2147.99   81.19
   6  -4  -1 2247.98   80.79
  -6  -4   1 2346.27   80.69
  -6   4   1 2214.58   80.49
  -6   4   1 2179.48   80.79
   6   4  -1 2159.38   80.69
   6   4  -1 2419.16   81.09
   4  -4  -1  225.78   10.00
  -4  -4   1  228.08   10.50
  -4  -4   1  249.18    9.70
   4  -4  -1  242.58    9.90
   4  -4  -1  235.88    9.60
  -4   4   1  253.97   10.00
   4   4  -1  245.68    9.90
   4   4  -1  239.48    9.30
   2  -4  -1 2297.97   82.89
  -2  -4   1 2241.18   81.99
  -2  -4   1 2084.89   83.29
   2  -4  -1 2420.26   83.49
   2  -4  -1 2152.18   83.39
   2   4  -1 2366.16   83.39
   2   4  -1 2279.67   82.39
  -2   4   1 2542.15   82.79
   0  -4  -1  283.07   12.40
   0  -4  -1  324.87   12.20
   0  -4  -1  307.47   12.40
   0  -4   1  297.57   12.70
   0  -4   1  327.37   12.30
   0   4   1  297.77   12.10
   0   4  -1  322.47   12.40
   2  -4   1  328.07   13.90
  -2  -4  -1  335.07   13.70
  -2  -4  -1  331.57   13.50
   2  -4   1  355.06   13.60
  -2  -4  -1  345.07   13.90
  -2   4  -1  374.36   13.80
   2   4   1  345.77   13.30
   4  -4   1 1194.78   47.70
  -4  -4  -1 1327.57   47.20
   4  -4   1 1251.47   47.20
  -4  -4  -1 1248.98   47.00
  -4  -4  -1 1306.47   47.30
   4  -4   1 1325.17   46.50
   4   4   1 1317.47   47.30
   4   4   1 1340.67   47.00
  -4   4  -1 1301.57   47.20
  -4   4  -1 1226.78   46.30
  -6  -4  -1  232.58    9.70
   6  -4   1  231.48   10.20
  -6  -4  -1  233.28   10.00
   6  -4   1  225.48    9.30
  -6  -4  -1  229.78   10.10
   6  -4   1  234.28    9.70
  -6   4  -1  220.68   10.00
  -6   4  -1  243.38    9.40
   6   4   1  237.98    9.60
   6   4   1  238.68   10.00
   8  -4   1  809.32   31.40
  -8  -4  -1  920.01   33.40
  -8  -4  -1  842.92   32.30
  -8  -4  -1  834.52   33.00
   8  -4   1  930.41   31.60
   8  -4   1  784.22   32.10
  -8   4  -1  878.41   32.40
   8   4   1  866.51   31.50
   8   4   1  814.52   32.00
 -10  -4  -1  916.01   36.30
 -10  -4  -1  955.70   35.40
 -10  -4  -1  961.90   36.60
  10  -4   1  904.41   34.80
  10  -4   1  925.81   34.20
  10   4   1  891.31   34.70
  10   4   1  911.41   34.00
 -10   4  -1  978.60   35.90
  12  -4   1  467.45   19.20
 -12  -4  -1  447.26   19.30
 -12  -4  -1  460.55   17.80
  12  -4   1  486.35   19.70
  12   4   1  467.05   18.00
  12   4   1  478.05   19.70
 -12   4  -1  471.75   18.70
  12   4   1  489.55   18.90
  14  -4   1   84.39    5.30
 -14  -4  -1   85.29    6.00
 -14  -4  -1   82.99    4.20
  14  -4   1   73.79    4.90
  14   4   1   77.59    4.80
  14   4   1   76.89    3.80
  14   4   1   87.49    5.60
 -14   4  -1   81.99    5.30
  16  -4   1  681.13   27.70
 -16  -4  -1  663.43   27.60
  16  -4   1  692.43   27.70
 -16   4  -1  667.43   26.80
  16   4   1  698.93   28.20
  16   4   1  678.63   26.80
 -18  -4  -1  371.56   17.50
  18  -4   1  393.86   17.40
  18  -4   1  391.46   17.10
 -18   4  -1  373.46   16.90
  18   4   1  346.67   16.30
  18   4   1  427.56   18.30
  20  -4   1   22.90    3.40
 -20  -4  -1   20.60    3.80
  20  -4   1   17.00    3.20
 -20   4  -1   15.90    3.30
  20   4   1   31.10    3.80
  20   4   1   17.30    3.50
  22  -4   1   10.00    2.50
 -22  -4  -1    5.20    2.70
  22  -4   1    6.20    2.40
  22   4   1    3.60    2.30
  22   4   1    6.10    2.10
 -22   4  -1    9.20    2.80
 -24  -4  -1  103.89    8.20
  24  -4   1  112.39    8.30
  24   4   1   99.09    6.90
  24   4   1  102.89    8.30
 -24   4  -1   85.09    7.30
 -26  -4  -1   13.20    3.80
  26  -4   1   19.90    4.20
 -26   4  -1   11.50    3.60
  26   4   1   17.60    4.00
  26   4   1    8.70    2.70
  28  -4   1    0.70    2.30
 -28  -4  -1    1.00    2.50
 -28   4  -1    5.50    3.00
  28   4   1    2.60    2.90
 -30  -4  -1   39.00    6.70
 -30   4  -1   34.30    6.20
 -29  -5   1    2.40    2.40
  29  -5  -1    2.00    2.40
 -29  -5   1    1.90    2.90
  29   5  -1    0.60    2.60
 -29   5   1    4.80    2.50
  29   5  -1   -0.60    1.70
 -27  -5   1    7.80    3.30
 -27  -5   1   11.60    3.70
  27  -5  -1    8.10    3.00
 -27   5   1   13.00    3.60
  27   5  -1    6.20    2.40
  27   5  -1   10.60    3.60
 -25  -5   1    3.90    2.60
 -25  -5   1    3.10    2.40
  25  -5  -1    4.30    2.30
  25   5  -1    2.30    1.80
 -25   5   1    2.50    2.20
  25   5  -1   -0.10    2.00
 -23  -5   1    7.80    2.90
  23  -5  -1    4.60    2.20
  23  -5  -1    4.20    2.00
 -23  -5   1    2.40    2.20
 -23   5   1    5.10    2.30
  23   5  -1    4.10    2.30
  23   5  -1    2.70    1.80
  21  -5  -1   14.80    2.90
 -21  -5   1   10.20    2.90
 -21  -5   1   12.30    3.40
  21  -5  -1   10.60    2.70
  21   5  -1   17.40    3.60
  21   5  -1   13.40    2.60
 -21   5   1    7.10    2.50
  19  -5  -1   10.40    2.50
 -19  -5   1    8.00    2.50
  19  -5  -1    9.60    2.40
 -19  -5   1   10.90    2.90
  19   5  -1    9.50    2.60
 -19   5   1    8.60    2.20
  19   5  -1   11.90    2.50
  17  -5  -1  262.77   12.70
 -17  -5   1  265.07   12.90
 -17  -5   1  238.68   12.30
  17  -5  -1  270.67   12.70
  17   5  -1  265.87   13.00
 -17   5   1  245.08   12.00
  17   5  -1  262.07   12.10
  15  -5  -1   19.90    2.90
 -15  -5   1   16.70    3.10
 -15  -5   1   20.40    3.30
  15  -5  -1   18.60    2.80
  15   5  -1   19.60    2.70
  15   5  -1   18.90    2.90
 -15   5   1   18.10    2.80
 -13  -5   1    9.50    2.20
 -13  -5   1    9.20    2.10
  13  -5  -1    7.00    1.60
  13  -5  -1   10.20    1.90
  13   5  -1    9.90    1.90
 -13   5   1    9.50    2.00
  13   5  -1    9.10    1.90
  11  -5  -1  103.79    5.80
 -11  -5   1   94.59    6.20
  11  -5  -1  117.39    5.60
 -11  -5   1  107.69    6.00
  11  -5  -1  107.59    6.10
  11   5  -1  111.39    5.90
  11   5  -1  104.29    5.90
 -11   5   1  111.29    5.70
   9  -5  -1  155.68    7.90
  -9  -5   1  161.88    8.40
   9  -5  -1  169.98    7.60
  -9  -5   1  166.98    7.90
   9  -5  -1  161.98    7.50
   9   5  -1  167.78    7.70
  -9   5   1  172.38    7.70
   9   5  -1  155.98    7.50
  -9   5   1  165.68    8.10
   7  -5  -1  399.56   16.10
   7  -5  -1  408.06   16.70
  -7  -5   1  408.26   16.50
   7  -5  -1  425.66   16.50
  -7  -5   1  410.46   17.40
   7   5  -1  394.86   16.10
  -7   5   1  423.36   16.40
   7   5  -1  421.16   16.50
  -7   5   1  429.46   16.90
   5  -5  -1  193.38    9.30
   5  -5  -1  213.08    8.70
  -5  -5   1  192.78    8.40
  -5  -5   1  199.08    9.50
   5  -5  -1  205.68    9.20
   5   5  -1  215.28    9.10
  -5   5   1  218.18    9.00
   5   5  -1  209.38    8.40
  -3  -5   1  403.86   15.20
   3  -5  -1  393.86   15.80
   3  -5  -1  413.16   15.10
   3  -5  -1  358.26   15.90
  -3  -5   1  388.06   16.60
  -3   5   1  421.06   16.00
   3   5  -1  401.66   15.60
   3   5  -1  394.06   14.70
   1  -5  -1  467.35   19.50
   1  -5  -1  501.25   19.50
  -1  -5   1  479.75   19.90
   1   5  -1  524.05   19.40
  -1   5   1  521.95   19.40
  -1  -5  -1   34.30    2.40
  -1  -5  -1   37.40    2.70
  -1  -5  -1   37.40    2.70
   1  -5   1   37.80    2.90
  -1   5  -1   36.30    2.70
   1   5   1   32.30    2.40
  -3  -5  -1   14.60    2.00
   3  -5   1   16.90    1.00
  -3  -5  -1   16.80    2.10
  -3  -5  -1   14.70    1.90
   3  -5   1   16.00    2.20
   3   5   1   17.90    1.90
   3   5   1   20.50    2.10
  -3   5  -1   19.50    2.20
  -5  -5  -1   43.50    3.30
  -5  -5  -1   48.50    3.20
  -5  -5  -1   51.49    3.20
   5  -5   1   46.10    3.40
   5  -5   1   46.10    2.40
   5   5   1   46.50    3.10
  -5   5  -1   48.10    2.50
  -5   5  -1   41.40    3.10
   5   5   1   47.10    3.00
  -7  -5  -1  473.65   17.80
   7  -5   1  451.05   16.90
  -7  -5  -1  456.35   17.80
  -7  -5  -1  393.46   17.10
   7  -5   1  424.46   18.00
   7   5   1  447.46   17.30
  -7   5  -1  438.06   16.70
   7   5   1  430.86   17.60
  -7   5  -1  410.36   17.50
  -9  -5  -1   76.89    4.30
  -9  -5  -1   73.59    4.80
  -9  -5  -1   76.09    5.00
   9  -5   1   78.49    4.20
   9  -5   1   74.19    4.90
   9   5   1   84.39    4.50
  -9   5  -1   83.39    4.30
   9   5   1   78.19    4.80
  -9   5  -1   80.29    4.90
 -11  -5  -1   47.90    4.00
 -11  -5  -1   53.29    4.40
 -11  -5  -1   51.59    3.30
  11  -5   1   50.79    3.90
  11  -5   1   50.29    3.40
 -11   5  -1   55.09    3.70
  11   5   1   48.80    3.80
  11   5   1   49.40    3.50
 -13  -5  -1   59.09    4.60
  13  -5   1   52.49    3.80
 -13  -5  -1   48.00    4.50
 -13  -5  -1   51.69    3.30
  13  -5   1   55.59    4.20
  13   5   1   53.79    3.00
  13   5   1   46.10    3.60
 -13   5  -1   50.89    3.90
  13   5   1   51.29    4.20
  15  -5   1  105.39    6.50
 -15  -5  -1  106.29    6.80
 -15  -5  -1  107.99    5.40
 -15  -5  -1   91.19    6.70
  15  -5   1  103.99    6.30
 -15   5  -1  111.09    6.40
  15   5   1  113.19    6.10
  15   5   1  108.59    6.80
  15   5   1   99.49    4.90
  17  -5   1   40.90    4.40
  17  -5   1   32.90    4.00
 -17  -5  -1   43.20    4.90
 -17  -5  -1   36.10    4.50
  17   5   1   40.30    4.10
  17   5   1   31.20    4.10
 -17   5  -1   36.20    4.30
 -19  -5  -1    3.40    2.00
  19  -5   1    6.10    1.90
  19  -5   1    5.50    2.00
  19   5   1    6.60    2.40
 -19   5  -1    5.90    2.20
  19   5   1    5.00    1.70
  21  -5   1   50.39    5.50
 -21  -5  -1   42.00    5.60
  21  -5   1   42.40    4.90
  21   5   1   45.30    4.80
 -21   5  -1   40.30    5.20
  21   5   1   47.90    5.70
  23  -5   1    1.00    1.70
  23  -5   1    1.70    1.70
 -23  -5  -1    1.50    2.00
 -23   5  -1    0.80    1.70
  23   5   1   -0.60    1.50
  23   5   1   -1.20    1.30
  25  -5   1    6.80    2.50
 -25  -5  -1    6.90    2.90
  25   5   1    6.90    2.40
  25   5   1    8.20    3.20
 -25   5  -1    7.80    2.90
 -27  -5  -1    5.40    2.80
  27  -5   1    4.10    2.60
  27   5   1    6.00    2.50
 -27   5  -1    5.60    3.00
  27   5   1    1.70    2.60
  29  -5   1    3.60    2.80
 -29  -5  -1    3.60    2.60
 -29   5  -1    3.20    2.70
  29   5   1    4.10    2.80
 -28  -6   1    2.10    2.90
  28  -6  -1    2.10    2.30
 -28  -6   1    3.20    2.70
 -28   6   1    5.60    2.80
  28   6  -1   12.00    4.00
  28   6  -1    1.20    1.80
  26  -6  -1    3.10    2.30
 -26  -6   1    5.10    3.10
 -26  -6   1    5.80    3.20
 -26   6   1    3.80    2.40
  26   6  -1    2.40    2.10
  26   6  -1    1.70    2.50
  24  -6  -1   16.80    3.40
 -24  -6   1   20.50    4.30
  24  -6  -1   25.00    4.40
 -24  -6   1   25.50    4.60
  24   6  -1   21.70    3.70
 -24   6   1   17.60    3.90
  24   6  -1   19.90    4.10
  22  -6  -1  105.99    7.90
  22  -6  -1  114.09    7.80
 -22  -6   1  131.69    9.10
 -22  -6   1  121.09    8.70
  22   6  -1  115.79    7.20
 -22   6   1  113.59    8.10
  22   6  -1  133.89    8.70
  20  -6  -1   41.40    4.70
 -20  -6   1   53.49    6.30
 -20  -6   1   51.29    6.00
  20  -6  -1   44.20    5.10
  20   6  -1   47.10    5.40
  20   6  -1   40.20    4.50
 -20   6   1   45.50    5.30
  18  -6  -1  102.99    6.80
 -18  -6   1   91.49    6.90
  18  -6  -1  104.69    6.80
 -18  -6   1  111.99    7.70
  18   6  -1  102.19    7.00
  18   6  -1  101.69    6.40
 -18   6   1   98.69    6.60
 -16  -6   1  582.24   24.90
  16  -6  -1  594.24   25.10
  16  -6  -1  645.34   25.70
 -16  -6   1  606.14   25.80
 -16   6   1  611.74   24.60
  16   6  -1  629.94   25.70
  16   6  -1  603.34   24.70
  14  -6  -1   60.39    4.50
  14  -6  -1   67.89    4.90
 -14  -6   1   73.59    5.70
 -14  -6   1   66.79    5.20
  14   6  -1   72.29    5.00
 -14   6   1   66.59    4.60
  14   6  -1   68.59    4.70
  12  -6  -1  538.75   22.00
  12  -6  -1  527.55   21.40
 -12  -6   1  482.95   20.50
 -12  -6   1  501.45   21.30
  12   6  -1  541.25   21.40
 -12   6   1  520.05   20.20
  12   6  -1  522.15   21.50
 -12   6   1  488.25   20.70
 -10  -6   1  407.06   16.80
  10  -6  -1  411.16   16.90
  10  -6  -1  397.46   16.70
 -10  -6   1  407.56   17.70
  10  -6  -1  401.66   17.40
  10   6  -1  431.16   16.90
  10   6  -1  416.36   16.90
 -10   6   1  395.46   16.90
 -10   6   1  403.76   16.30
  -8  -6   1  375.96   15.10
   8  -6  -1  358.76   15.00
   8  -6  -1  366.36   15.30
  -8  -6   1  375.26   16.20
   8  -6  -1  376.66   14.50
   8   6  -1  354.76   14.50
  -8   6   1  359.76   15.30
  -8   6   1  360.96   14.70
   8   6  -1  331.67   14.90
   6  -6  -1  649.34   24.00
   6  -6  -1  613.04   24.90
  -6  -6   1  663.73   24.50
  -6  -6   1  626.14   25.80
   6  -6  -1  638.24   24.80
  -6   6   1  654.13   25.20
   6   6  -1  626.94   23.80
  -6   6   1  631.84   24.40
   6   6  -1  623.94   24.50
   4  -6  -1 1513.35   55.09
   4  -6  -1 1500.25   55.29
  -4  -6   1 1430.36   51.99
   4  -6  -1 1460.55   53.89
  -4  -6   1 1399.36   53.89
  -4   6   1 1464.45   52.89
   4   6  -1 1424.56   53.59
   4   6  -1 1508.25   54.79
   2  -6  -1 1441.06   51.69
  -2  -6   1 1390.06   51.49
   2  -6  -1 1404.56   51.69
  -2   6   1 1347.97   50.59
   2   6  -1 1349.86   49.80
   2   6  -1 1346.37   51.19
   0  -6   1  244.18   11.40
   0  -6  -1  254.37   11.70
   0  -6  -1  271.27   11.90
   0   6   1  261.87   10.80
   0   6  -1  285.27   11.70
  -2  -6  -1  650.63   25.70
  -2  -6  -1  642.04   25.10
   2  -6   1  640.24   26.50
  -2  -6  -1  660.63   25.80
   2   6   1  703.03   25.70
  -2   6  -1  684.13   25.70
   4  -6   1  728.13   29.20
  -4  -6  -1  729.53   29.10
  -4  -6  -1  768.72   28.40
   4  -6   1  756.62   26.90
  -4  -6  -1  711.23   28.70
   4   6   1  727.63   28.20
   4   6   1  746.63   28.20
  -4   6  -1  773.82   28.80
  -6  -6  -1  688.23   27.10
  -6  -6  -1  669.03   26.60
   6  -6   1  686.83   25.00
   6  -6   1  649.43   26.90
  -6  -6  -1  711.33   26.50
  -6   6  -1  691.73   26.90
  -6   6  -1  663.83   25.30
   6   6   1  688.33   26.00
   6   6   1  672.83   26.00
   8  -6   1  746.43   28.20
   8  -6   1  742.33   29.70
  -8  -6  -1  737.43   30.30
  -8  -6  -1  813.72   30.20
  -8  -6  -1  759.62   29.80
   8   6   1  765.32   28.80
   8   6   1  757.62   29.10
  -8   6  -1  747.43   29.00
  -8   6  -1  820.62   30.30
 -10  -6  -1  377.56   15.70
 -10  -6  -1  389.46   16.60
  10  -6   1  407.56   17.20
 -10  -6  -1  387.66   16.50
  10  -6   1  389.36   15.80
  10   6   1  393.76   16.10
 -10   6  -1  371.86   15.40
  10   6   1  386.76   16.50
 -10   6  -1  377.46   16.40
  12  -6   1  260.67   12.30
  12  -6   1  256.77   11.50
 -12  -6  -1  247.98   12.10
 -12  -6  -1  260.47   11.20
 -12  -6  -1  268.97   12.40
 -12   6  -1  250.17   11.20
  12   6   1  274.97   11.60
  12   6   1  250.97   12.00
 -12   6  -1  239.98   12.00
 -14  -6  -1  631.24   27.00
  14  -6   1  678.73   26.10
 -14  -6  -1  652.63   26.90
 -14  -6  -1  664.83   25.40
  14  -6   1  641.14   26.80
 -14   6  -1  641.34   26.80
  14   6   1  630.84   24.80
 -14   6  -1  657.63   25.80
  14   6   1  648.24   26.70
  14   6   1  676.73   25.80
  16  -6   1   39.90    4.60
 -16  -6  -1   44.00    5.20
 -16  -6  -1   48.10    5.20
  16  -6   1   40.80    4.20
 -16   6  -1   44.90    4.60
  16   6   1   49.40    5.10
  16   6   1   48.20    3.90
  18  -6   1  103.79    7.00
  18  -6   1  117.99    7.00
 -18  -6  -1   89.69    7.20
 -18  -6  -1  105.19    7.50
  18   6   1  103.59    7.30
 -18   6  -1  109.59    6.90
  18   6   1  105.39    6.60
  20  -6   1  102.59    7.00
  20  -6   1  107.49    7.20
 -20  -6  -1  105.29    7.70
 -20  -6  -1   90.89    7.40
  20   6   1   97.89    6.40
 -20   6  -1  102.39    7.20
  20   6   1  113.39    7.90
  22  -6   1   85.29    6.50
  22  -6   1   88.69    6.80
 -22  -6  -1   84.09    7.40
 -22  -6  -1   87.89    7.20
  22   6   1   81.29    6.10
  22   6   1   99.99    7.60
 -22   6  -1   73.59    6.50
  24  -6   1   39.00    5.20
  24  -6   1   44.00    5.60
 -24  -6  -1   41.10    5.80
 -24  -6  -1   34.70    5.60
  24   6   1   48.60    6.50
  24   6   1   41.10    4.90
 -24   6  -1   31.80    4.90
 -26  -6  -1   55.19    7.40
  26  -6   1   52.29    6.40
  26  -6   1   55.99    6.70
 -26  -6  -1   65.39    7.60
  26   6   1   71.19    7.90
 -26   6  -1   61.29    7.20
  26   6   1   46.80    5.40
  28  -6   1   17.70    4.20
 -28  -6  -1   12.40    4.20
 -28  -6  -1   14.00    4.20
 -28   6  -1   14.60    4.80
  28   6   1   16.60    3.60
  28   6   1   18.40    4.60
 -27  -7   1   -3.40    2.20
 -27  -7   1    2.00    2.40
  27  -7  -1    2.70    2.50
  27   7  -1    1.90    1.90
  27   7  -1    2.00    2.50
  25  -7  -1    3.20    2.10
 -25  -7   1    1.40    2.10
  25  -7  -1   -0.60    1.70
 -25  -7   1    2.40    2.50
  25   7  -1    0.70    2.00
 -25   7   1   -1.50    1.70
  25   7  -1   -0.80    1.60
  23  -7  -1    5.00    2.20
 -23  -7   1    5.70    2.70
 -23  -7   1   -1.10    1.90
  23  -7  -1    3.40    2.00
  23   7  -1    0.40    1.80
 -23   7   1    2.00    1.90
  23   7  -1    1.00    2.10
 -21  -7   1    3.90    2.30
  21  -7  -1    4.80    2.20
  21  -7  -1    7.60    2.40
 -21  -7   1    8.30    2.90
  21   7  -1    3.20    1.90
  21   7  -1    4.40    2.10
 -21   7   1    8.00    2.40
 -19  -7   1   26.60    4.20
  19  -7  -1   27.30    3.90
  19  -7  -1   29.90    4.10
 -19  -7   1   29.20    4.70
  19   7  -1   36.90    4.20
  19   7  -1   31.80    4.50
 -19   7   1   29.70    4.10
 -17  -7   1   60.79    5.40
 -17  -7   1   70.49    6.10
  17  -7  -1   72.09    5.40
  17  -7  -1   65.29    5.00
 -17   7   1   64.19    5.40
 -17   7   1   61.39    4.90
  17   7  -1   65.89    5.40
  17   7  -1   69.79    5.10
 -15  -7   1   62.99    5.70
  15  -7  -1   61.59    5.00
  15  -7  -1   62.19    4.70
 -15  -7   1   68.69    5.30
  15   7  -1   59.49    4.70
 -15   7   1   65.39    4.70
  15   7  -1   63.79    4.90
 -15   7   1   55.99    5.70
  13  -7  -1  120.89    7.40
 -13  -7   1  122.99    7.80
  13  -7  -1  125.49    6.90
 -13  -7   1  119.09    7.00
 -13   7   1  111.99    6.30
 -13   7   1  111.39    7.00
  13   7  -1  127.79    7.20
  13   7  -1  137.09    7.30
 -11  -7   1   31.60    3.70
 -11  -7   1   34.70    4.20
  11  -7  -1   39.30    3.10
  11  -7  -1   41.50    4.40
  11  -7  -1   30.90    3.40
  11   7  -1   38.40    3.70
 -11   7   1   36.40    3.90
 -11   7   1   34.70    3.00
  11   7  -1   35.00    3.60
   9  -7  -1   30.80    2.50
  -9  -7   1   29.30    3.90
   9  -7  -1   30.20    3.40
   9  -7  -1   30.60    3.50
  -9  -7   1   33.80    3.40
   9   7  -1   29.40    2.90
  -9   7   1   30.60    2.60
  -9   7   1   29.80    3.50
   9   7  -1   26.70    3.30
   7  -7  -1  194.58    9.90
  -7  -7   1  216.58   10.50
  -7  -7   1  190.48    8.90
   7  -7  -1  224.28    9.00
   7  -7  -1  205.08    9.80
  -7   7   1  198.78    8.70
  -7   7   1  209.18    9.70
   7   7  -1  196.08    8.80
   7   7  -1  199.98    9.50
  -5  -7   1    2.30    1.30
   5  -7  -1    1.10    0.90
  -5  -7   1    2.40    1.00
   5  -7  -1    2.20    1.00
   5   7  -1    3.10    1.30
   5   7  -1    1.60    0.60
  -5   7   1    3.60    1.30
   3  -7  -1  231.18   10.50
  -3  -7   1  210.08   10.40
   3  -7  -1  221.68   10.70
   3   7  -1  228.18   10.20
  -3   7   1  216.88    9.80
   3   7  -1  216.18    8.70
   1  -7  -1    0.10    0.70
   1  -7  -1    0.00    0.60
  -1  -7   1    0.20    0.70
   1   7  -1    0.50    0.90
  -1   7   1    0.20    0.80
  -1  -7  -1  260.77   11.80
  -1  -7  -1  274.57   12.10
   1  -7   1  259.67   12.30
  -1   7  -1  248.88   11.60
   1   7   1  274.37   11.60
  -3  -7  -1    0.50    0.90
  -3  -7  -1    0.30    1.00
  -3  -7  -1    0.60    0.80
   3  -7   1    0.40    0.80
   3   7   1    2.70    1.10
   3   7   1    0.40    0.80
  -3   7  -1    0.10    0.80
   5  -7   1   20.30    3.00
  -5  -7  -1   20.20    2.90
   5  -7   1   18.00    1.20
  -5  -7  -1   20.30    2.50
  -5  -7  -1   17.20    2.40
  -5   7  -1   14.30    2.30
   5   7   1   15.60    2.20
   5   7   1   17.80    2.20
  -7  -7  -1    6.50    1.70
   7  -7   1    4.50    0.90
   7  -7   1    3.50    1.30
  -7  -7  -1    3.80    1.50
  -7  -7  -1    3.50    1.20
  -7   7  -1    2.70    1.30
  -7   7  -1    5.30    1.60
   7   7   1    5.00    1.60
   7   7   1    4.00    1.30
  -9  -7  -1  114.99    6.40
   9  -7   1  122.79    5.70
   9  -7   1  110.09    6.90
  -9  -7  -1  135.69    7.50
  -9  -7  -1  112.19    6.60
   9   7   1  122.89    6.50
  -9   7  -1  121.19    6.10
   9   7   1  115.19    6.30
  -9   7  -1  109.29    6.70
 -11  -7  -1  104.49    6.60
  11  -7   1  109.59    5.50
 -11  -7  -1  110.99    6.90
  11  -7   1  106.49    6.60
 -11  -7  -1  103.29    6.00
 -11   7  -1  100.49    5.80
 -11   7  -1  108.19    6.60
  11   7   1   98.49    6.10
  11   7   1  104.99    5.90
 -13  -7  -1   81.29    6.20
 -13  -7  -1   84.79    6.20
  13  -7   1   92.89    5.40
 -13  -7  -1   96.59    5.50
  13  -7   1   92.89    6.20
 -13   7  -1   93.69    5.90
  13   7   1   94.69    6.00
  13   7   1   86.99    5.60
 -13   7  -1   92.69    6.30
  15  -7   1    3.80    1.50
  15  -7   1    5.70    1.90
 -15  -7  -1    5.00    2.00
 -15  -7  -1    5.90    1.60
 -15  -7  -1    5.70    2.20
  15   7   1    2.70    1.50
 -15   7  -1    4.70    2.00
 -15   7  -1    6.80    2.10
  15   7   1    6.00    1.40
  15   7   1    6.00    1.90
  17  -7   1    5.00    1.70
 -17  -7  -1    1.70    1.80
 -17  -7  -1    2.60    2.00
  17  -7   1    2.30    1.50
  17   7   1    6.40    1.90
 -17   7  -1    4.80    1.90
  17   7   1    2.40    1.70
 -19  -7  -1   52.99    6.00
 -19  -7  -1   47.80    5.80
  19  -7   1   52.29    5.70
  19  -7   1   52.29    5.50
 -19   7  -1   47.90    5.70
  19   7   1   50.29    5.10
  19   7   1   65.89    6.50
 -21  -7  -1    5.60    2.70
  21  -7   1    4.50    2.10
 -21  -7  -1    6.50    2.80
 -21   7  -1    1.90    1.90
  21   7   1    4.10    2.00
  21   7   1    3.30    1.90
  23  -7   1    5.20    2.20
 -23  -7  -1    4.20    2.50
 -23  -7  -1    5.30    2.70
  23   7   1    3.90    2.30
  23   7   1    5.50    2.30
  25  -7   1   -0.20    1.50
 -25  -7  -1    3.10    2.50
 -25  -7  -1    0.70    2.50
  25   7   1   -1.00    1.70
  25   7   1   -1.60    2.00
 -27  -7  -1   41.30    6.50
 -27  -7  -1   30.30    5.80
  27  -7   1   42.80    5.90
  27   7   1   42.80    6.60
  27   7   1   48.20    5.80
 -26  -8   1   32.30    5.80
  26  -8  -1   25.80    4.60
 -26  -8   1   24.90    5.30
  26   8  -1   29.40    5.50
 -26   8   1   20.30    4.50
  26   8  -1   23.20    4.00
 -24  -8   1    1.50    2.40
 -24  -8   1    3.60    2.60
  24  -8  -1    3.60    2.20
  24   8  -1    4.00    2.60
  24   8  -1    7.70    2.80
 -24   8   1    3.50    2.40
 -22  -8   1   12.60    3.50
 -22  -8   1    9.00    3.00
  22  -8  -1   10.00    2.80
  22   8  -1    7.10    2.30
  22   8  -1   14.70    3.60
 -22   8   1    9.70    3.00
  20  -8  -1   82.79    6.50
 -20  -8   1   80.59    7.30
 -20  -8   1   91.09    7.10
 -20   8   1   83.49    6.90
  20   8  -1   86.99    6.30
  20   8  -1   82.49    6.70
  18  -8  -1   54.49    5.90
 -18  -8   1   69.29    6.20
 -18  -8   1   50.09    5.80
  18   8  -1   66.89    5.60
  18   8  -1   59.39    5.00
 -18   8   1   54.19    5.80
 -16  -8   1   95.39    7.30
 -16  -8   1   81.29    6.30
  16  -8  -1   85.29    6.20
 -16   8   1   87.89    6.50
  16   8  -1   85.49    6.10
  16   8  -1   76.79    5.70
  14  -8  -1  124.29    8.00
 -14  -8   1  138.59    8.80
 -14  -8   1  127.49    7.80
  14   8  -1  142.99    7.90
  14   8  -1  139.19    7.80
 -14   8   1  129.89    8.00
 -12  -8   1  577.54   24.20
  12  -8  -1  614.84   25.70
 -12  -8   1  603.24   26.00
  12  -8  -1  612.24   25.30
  12   8  -1  616.34   24.70
  12   8  -1  611.54   24.90
 -12   8   1  617.84   24.90
 -10  -8   1   53.49    4.20
  10  -8  -1   58.09    4.50
 -10  -8   1   59.19    5.10
  10  -8  -1   61.79    4.00
  10  -8  -1   57.29    4.70
 -10   8   1   56.19    4.50
  10   8  -1   57.89    4.50
  10   8  -1   61.09    4.50
   8  -8  -1  152.58    6.90
  -8  -8   1  139.49    8.60
   8  -8  -1  142.69    8.10
  -8  -8   1  151.98    7.80
   8  -8  -1  133.69    7.70
   8   8  -1  150.28    7.90
  -8   8   1  144.19    7.80
   6  -8  -1  300.37   13.90
   6  -8  -1  285.77   13.50
  -6  -8   1  313.27   14.30
   6   8  -1  305.27   13.30
  -6   8   1  283.27   13.10
  -4  -8   1   88.99    6.00
   4  -8  -1   89.49    5.70
   4  -8  -1   84.29    5.70
   4   8  -1   83.49    5.40
  -4   8   1   85.29    5.40
  -2  -8   1  365.56   16.50
   2  -8  -1  356.36   15.90
   2  -8  -1  345.97   16.00
  -2   8   1  354.06   15.30
   2   8  -1  385.96   15.70
   0  -8  -1  652.83   26.00
   0  -8  -1  637.74   25.90
   0  -8   1  648.54   26.90
   0   8   1  665.83   25.80
   0   8  -1  624.74   25.40
  -2  -8  -1  666.63   27.10
   2  -8   1  688.13   27.80
  -2  -8  -1  649.83   26.70
  -2  -8  -1  653.63   25.60
  -2   8  -1  688.93   26.60
   2   8   1  689.33   25.90
   2   8   1  660.43   26.50
  -4  -8  -1  448.66   18.90
  -4  -8  -1  481.75   20.10
  -4  -8  -1  471.65   19.90
   4  -8   1  470.25   20.60
   4   8   1  484.65   19.40
   4   8   1  468.85   18.70
  -4   8  -1  491.25   19.90
  -6  -8  -1  527.35   22.30
  -6  -8  -1  543.85   21.30
   6  -8   1  536.35   22.90
  -6  -8  -1  515.85   21.90
  -6   8  -1  526.75   21.80
   6   8   1  573.04   21.50
   6   8   1  515.55   21.60
  -8  -8  -1  306.67   13.40
   8  -8   1  285.57   13.60
  -8  -8  -1  275.47   13.00
  -8  -8  -1  288.07   13.90
   8   8   1  265.77   12.50
   8   8   1  298.07   12.50
  -8   8  -1  296.97   13.50
  10  -8   1   80.99    6.00
 -10  -8  -1   95.19    6.60
 -10  -8  -1   87.79    5.70
 -10  -8  -1   83.09    5.80
  10   8   1   88.69    5.50
 -10   8  -1   92.89    6.30
  10   8   1   96.99    5.70
  12  -8   1   13.60    2.80
 -12  -8  -1   15.70    2.90
 -12  -8  -1   17.70    2.80
 -12  -8  -1   18.40    3.20
  12   8   1   14.20    2.60
 -12   8  -1   14.80    2.80
  12   8   1   19.30    2.80
  14  -8   1  155.18    9.30
 -14  -8  -1  144.29    9.00
 -14  -8  -1  161.98    9.60
 -14  -8  -1  167.88    8.50
 -14   8  -1  162.08    9.30
  14   8   1  165.78    8.60
  14   8   1  164.88    9.00
  16  -8   1   93.59    7.00
 -16  -8  -1   95.49    7.20
 -16  -8  -1   85.19    6.90
  16   8   1  104.39    6.40
 -16   8  -1   96.89    7.00
  16   8   1  109.29    7.20
  18  -8   1  183.28   10.60
 -18  -8  -1  169.88   10.50
 -18  -8  -1  181.68   10.90
  18   8   1  184.98   10.80
  18   8   1  189.18    9.70
 -18   8  -1  173.78   10.50
 -20  -8  -1   30.10    4.90
  20  -8   1   29.60    4.50
 -20  -8  -1   42.30    5.60
  20   8   1   36.20    5.00
  20   8   1   28.10    4.00
 -20   8  -1   28.40    4.80
 -22  -8  -1   50.99    6.40
 -22  -8  -1   43.40    6.40
  22  -8   1   42.10    5.40
 -22   8  -1   42.60    5.80
  22   8   1   53.79    6.50
  22   8   1   44.40    4.80
 -24  -8  -1   22.40    5.00
  24  -8   1   37.40    5.40
 -24  -8  -1   26.20    5.10
 -24   8  -1   28.70    5.10
  24   8   1   35.20    4.60
  24   8   1   34.30    5.80
 -26  -8  -1   -0.10    2.50
  26   8   1    2.70    2.20
 -26   8  -1    2.90    2.60
  26   8   1    0.20    2.70
 -25  -9   1   39.80    6.40
  25   9  -1   33.90    4.90
 -25   9   1   21.10    4.70
 -23  -9   1    1.30    2.20
  23  -9  -1    0.30    1.90
  23   9  -1    1.00    1.80
 -23   9   1    0.50    2.30
 -21  -9   1   30.40    5.30
  21  -9  -1   19.80    3.90
  21   9  -1   24.60    3.80
 -21   9   1   26.00    4.50
  19  -9  -1   15.30    3.30
 -19  -9   1   20.80    4.20
  19   9  -1   19.30    3.30
 -19   9   1   15.00    3.40
 -17  -9   1   24.70    4.50
  17  -9  -1   17.20    3.50
 -17   9   1   19.40    3.60
  17   9  -1   17.90    3.10
 -15  -9   1  126.49    8.90
  15  -9  -1  111.09    7.50
  15   9  -1  111.19    7.20
 -15   9   1  109.09    7.60
  13  -9  -1   40.10    4.80
 -13  -9   1   39.90    5.40
 -13   9   1   38.30    4.60
  13   9  -1   38.70    4.40
  11  -9  -1  171.78    9.40
 -11  -9   1  172.28   10.30
 -11   9   1  165.48    9.30
  11   9  -1  156.48    8.70
  -9  -9   1  123.79    8.20
   9  -9  -1  128.79    7.60
  -9   9   1  123.09    7.30
   9   9  -1  111.39    7.10
   7  -9  -1  563.54   23.80
   7  -9  -1  586.34   23.60
  -7  -9   1  580.44   24.80
  -7   9   1  565.44   23.50
   7   9  -1  537.75   22.90
  -5  -9   1   24.60    3.80
   5  -9  -1   29.80    3.70
   5  -9  -1   21.80    3.40
  -5   9   1   28.50    3.60
   5   9  -1   27.60    3.50
  -3  -9   1  161.28    9.20
   3  -9  -1  163.98    9.20
   3  -9  -1  148.39    8.80
  -3   9   1  141.69    8.00
   3   9  -1  173.18    8.70
   1  -9  -1   45.10    4.10
   1  -9  -1   41.10    4.30
  -1  -9   1   43.60    4.80
   1   9  -1   40.30    4.20
  -1   9   1   41.50    4.20
  -1  -9  -1  489.55   20.80
  -1  -9  -1  469.75   20.60
   1  -9   1  470.35   20.60
  -1   9  -1  484.55   20.20
   1   9   1  457.75   19.20
   3  -9   1  160.78    9.20
  -3  -9  -1  156.28    8.90
  -3  -9  -1  160.48    9.20
   3   9   1  150.18    8.00
  -3   9  -1  180.78    9.10
   5  -9   1  240.58   12.50
  -5  -9  -1  260.17   11.90
  -5  -9  -1  233.48   11.90
  -5   9  -1  211.08   11.30
   5   9   1  241.48   11.20
  -7  -9  -1    4.40    1.90
  -7  -9  -1    5.60    1.70
   7  -9   1    3.00    1.60
  -7   9  -1    2.00    1.40
   7   9   1    1.30    1.50
  -9  -9  -1  264.47   12.80
  -9  -9  -1  279.07   13.60
   9  -9   1  286.67   13.80
   9   9   1  261.97   12.50
  -9   9  -1  254.47   12.80
 -11  -9  -1  160.38   10.40
  11  -9   1  188.38   10.30
 -11  -9  -1  169.88    9.30
 -11  -9  -1  177.38   10.20
  11   9   1  166.18    9.00
 -11   9  -1  185.68   10.00
 -13  -9  -1   76.09    6.50
 -13  -9  -1   76.49    6.10
 -13  -9  -1   80.89    5.50
  13  -9   1   75.29    6.00
 -13   9  -1   74.99    6.10
  13   9   1   71.89    5.30
  15  -9   1   36.30    4.80
 -15  -9  -1   35.50    5.10
 -15  -9  -1   36.40    4.80
  15   9   1   44.80    4.60
  15   9   1   37.50    5.70
 -15   9  -1   39.60    5.10
  17  -9   1   57.99    6.30
 -17  -9  -1   66.79    7.10
 -17  -9  -1   55.59    6.30
  17   9   1   61.69    7.00
  17   9   1   63.69    5.10
 -17   9  -1   64.29    6.60
 -19  -9  -1  101.19    8.00
 -19  -9  -1   87.79    7.60
  19  -9   1  103.49    7.70
  19   9   1  105.39    8.40
  19   9   1   87.69    6.40
 -19   9  -1   88.59    7.30
 -21  -9  -1    1.50    2.40
 -21  -9  -1    1.00    2.20
  21  -9   1    2.70    2.00
 -21   9  -1   -1.50    1.80
  21   9   1    0.60    1.90
  21   9   1    2.40    1.70
 -23  -9  -1   57.99    7.10
  23  -9   1   60.29    6.70
 -23  -9  -1   46.70    6.90
 -23   9  -1   41.70    6.20
  23   9   1   52.79    5.60
  22 -10  -1    0.30    1.70
 -22 -10   1    4.10    2.90
 -22  10   1    3.60    2.50
  22  10  -1    5.10    2.60
 -20 -10   1    5.80    3.00
  20 -10  -1    6.70    2.60
  20  10  -1    5.60    2.30
 -20  10   1    6.20    2.70
  18 -10  -1   22.10    4.00
 -18 -10   1   14.40    4.10
 -18  10   1   15.60    3.50
  18  10  -1   17.50    3.50
 -16 -10   1   67.99    7.40
  16 -10  -1   61.59    5.80
 -16  10   1   69.19    6.90
  16  10  -1   83.29    6.30
  14 -10  -1    0.80    1.60
 -14 -10   1    1.10    1.90
  14  10  -1    0.90    1.60
 -14  10   1    2.20    1.90
  12 -10  -1   37.30    4.70
 -12 -10   1   43.60    5.60
 -12  10   1   44.90    5.00
  12  10  -1   44.20    4.80
  10 -10  -1   57.19    5.10
 -10 -10   1   53.99    6.20
  10  10  -1   61.69    5.20
 -10  10   1   61.19    5.00
   8 -10  -1   26.10    3.80
  -8 -10   1   27.90    4.30
  -8  10   1   28.40    3.80
   8  10  -1   30.40    4.10
   6 -10  -1   69.89    5.50
  -6 -10   1   66.29    5.70
   6 -10  -1   61.69    5.30
   6  10  -1   65.19    5.10
  -6  10   1   63.59    5.10
   4 -10  -1   54.69    4.90
   4 -10  -1   51.79    5.40
  -4 -10   1   48.60    5.70
   4  10  -1   47.90    5.00
  -4  10   1   43.10    4.70
   2 -10  -1  203.98   10.80
  -2 -10   1  202.28   11.30
   2 -10  -1  197.48   10.90
  -2  10   1  200.38   10.10
   2  10  -1  195.48   10.20
   0 -10  -1   32.40    4.30
   0 -10  -1   32.10    4.20
   0 -10   1   31.40    4.30
   0  10   1   39.80    4.20
   0  10  -1   30.10    3.90
   2 -10   1   62.89    5.50
  -2 -10  -1   65.79    5.40
  -2 -10  -1   65.29    5.40
   2  10   1   70.19    5.00
  -2  10  -1   62.89    5.10
  -4 -10  -1   48.60    5.40
  -4 -10  -1   48.50    5.20
   4 -10   1   50.39    5.60
  -4  10  -1   56.29    4.70
   4  10   1   49.50    4.20
   6 -10   1   35.20    4.50
  -6 -10  -1   34.30    4.60
  -6 -10  -1   37.70    4.50
  -6  10  -1   45.50    4.90
   6  10   1   33.40    3.90
   8 -10   1  118.59    7.90
  -8 -10  -1  124.39    8.20
  -8 -10  -1  118.09    7.60
   8  10   1  107.79    7.00
  -8  10  -1  124.99    7.80
  10 -10   1   57.89    5.30
 -10 -10  -1   66.99    5.90
 -10 -10  -1   48.50    5.20
 -10  10  -1   62.19    5.30
  10  10   1   55.89    4.80
 -12 -10  -1   20.20    3.20
 -12 -10  -1   18.90    3.80
  12 -10   1   24.60    3.90
  12  10   1   22.70    3.40
 -12  10  -1   14.30    3.10
 -14 -10  -1   55.39    6.50
  14 -10   1   52.39    6.10
  14  10   1   37.40    4.50
 -14  10  -1   57.19    6.40
  16 -10   1   11.30    3.10
 -16 -10  -1    7.60    2.90
  16  10   1    7.80    2.40
 -16  10  -1    3.70    2.10
  18 -10   1    1.70    1.80
 -18 -10  -1    1.80    2.50
 -18  10  -1    3.60    2.30
  18  10   1    4.00    1.90
 -20 -10  -1    7.70    3.20
  20 -10   1    8.60    3.00
  20  10   1    3.40    2.20
 -20  10  -1   12.30    3.70
 -22 -10  -1   38.80    6.20
  22 -10   1   32.40    5.20
  22  10   1   28.20    4.50
 -22  10  -1   26.30    4.90
  21  11  -1    7.90    3.00
 -21  11   1    8.00    3.10
  19 -11  -1  106.09    8.20
 -19 -11   1  113.99    9.50
  19  11  -1  117.49    7.90
 -19  11   1  111.39    8.60
 -17 -11   1   46.20    6.50
  17 -11  -1   48.40    6.00
 -17  11   1   43.80    5.80
  17  11  -1   48.60    5.70
 -15 -11   1  190.48   12.00
  15 -11  -1  161.98   10.20
 -15  11   1  160.38   10.30
  15  11  -1  169.68    9.80
  13 -11  -1   44.40    5.70
 -13 -11   1   42.10    6.10
  13  11  -1   47.10    5.30
 -13  11   1   45.20    5.40
 -11 -11   1  182.58   11.50
  11 -11  -1  197.08   11.20
 -11  11   1  183.58   10.50
  11  11  -1  192.28   10.50
   9 -11  -1   12.50    2.90
  -9 -11   1   17.50    3.80
   9  11  -1   17.40    3.40
  -9  11   1   13.80    3.00
   7 -11  -1  264.77   13.70
  -7 -11   1  235.68   13.40
  -7  11   1  238.48   12.20
   7  11  -1  260.97   12.90
   5 -11  -1  125.09    8.20
  -5 -11   1  116.89    8.40
  -5  11   1  107.59    7.20
   5  11  -1  113.89    7.50
   3 -11  -1  214.98   11.40
  -3 -11   1  187.08   11.10
   3 -11  -1  182.48   10.60
  -3  11   1  182.58    9.90
   3  11  -1  179.58   10.20
  -1 -11   1  170.38   10.10
   1 -11  -1  161.38    9.80
   1 -11  -1  178.98   10.40
   1  11  -1  174.88    9.60
  -1  11   1  148.39    8.70
  -1 -11  -1  301.27   15.00
  -1 -11  -1  294.47   14.60
   1 -11   1  293.27   15.20
   1  11   1  296.97   13.90
  -1  11  -1  282.97   14.10
  -3 -11  -1  244.88   12.70
   3 -11   1  254.97   13.50
  -3 -11  -1  228.98   12.20
  -3  11  -1  219.78   11.80
   3  11   1  228.48   11.70
  -5 -11  -1  216.08   11.90
  -5 -11  -1  209.88   11.40
   5 -11   1  207.28   12.00
  -5  11  -1  195.18   11.20
   5  11   1  208.18   10.60
  -7 -11  -1   95.39    6.90
  -7 -11  -1   96.09    7.40
   7 -11   1  120.19    8.20
   7  11   1  101.89    7.00
  -7  11  -1   94.29    6.80
  -9 -11  -1  193.48   10.90
   9 -11   1  202.38   11.70
  -9 -11  -1  209.08   11.90
  -9  11  -1  201.38   11.30
   9  11   1  198.98   10.50
 -11 -11  -1   59.09    6.60
  11 -11   1   48.10    5.70
  11  11   1   54.29    5.40
 -11  11  -1   56.09    6.10
  13 -11   1  105.89    7.70
 -13 -11  -1   85.99    7.40
 -13  11  -1   86.39    6.90
  13  11   1   88.29    6.40
 -15 -11  -1   50.89    6.50
  15 -11   1   45.30    5.90
  15  11   1   48.50    5.20
 -15  11  -1   47.50    5.80
 -17 -11  -1   32.80    5.40
  17 -11   1   27.60    4.80
 -17  11  -1   27.10    4.80
  17  11   1   28.00    3.90
  19 -11   1   40.00    5.70
 -19 -11  -1   48.00    6.70
 -19  11  -1   45.50    6.50
  19  11   1   38.70    5.00
  18 -12  -1    1.30    2.20
 -18 -12   1    5.90    2.90
  18  12  -1    6.00    2.60
 -18  12   1    6.90    3.00
  16 -12  -1   11.10    3.30
 -16 -12   1    9.60    3.20
 -16  12   1    6.40    2.90
  16  12  -1   10.70    2.90
 -14 -12   1   20.20    4.40
  14 -12  -1   17.00    3.70
  14  12  -1   23.20    3.90
 -14  12   1   19.00    3.90
 -12 -12   1   22.60    4.50
 -12  12   1   20.30    3.80
  12  12  -1   18.10    3.60
 -10 -12   1    1.10    2.10
  10 -12  -1    0.10    1.70
  10  12  -1    0.30    1.90
 -10  12   1    1.20    1.70
  -8 -12   1    2.10    2.30
   8 -12  -1   -0.10    1.40
   8  12  -1   -0.30    1.90
  -8  12   1    2.10    1.80
  -6 -12   1    5.60    2.70
   6 -12  -1    3.40    2.00
   6  12  -1    4.90    2.40
  -6  12   1    2.70    1.90
  -4 -12   1    0.90    1.90
   4 -12  -1    5.40    2.20
   4  12  -1    2.70    2.00
  -4  12   1    6.00    2.20
  -2 -12   1    2.30    2.10
   2 -12  -1    4.70    2.10
   2  12  -1   -0.10    1.50
  -2  12   1    1.80    1.60
   0 -12  -1    2.20    2.00
   0 -12   1    5.50    2.30
   0  12   1    2.90    1.80
   0  12  -1   -0.70    1.50
   2 -12   1   -0.30    1.30
  -2 -12  -1   -1.60    1.30
   2  12   1   -2.10    1.30
  -2  12  -1   -1.00    1.60
   4 -12   1    3.90    2.10
  -4 -12  -1    0.20    1.70
  -4  12  -1    0.90    1.60
   4  12   1    2.20    1.90
   6 -12   1   14.10    3.60
  -6 -12  -1   16.30    3.70
  -6  12  -1   15.90    3.40
   6  12   1   15.80    3.10
  -8 -12  -1    1.10    2.10
   8 -12   1    4.70    2.20
   8  12   1    4.20    2.20
  -8  12  -1    7.70    2.60
 -10 -12  -1    0.80    2.00
  10 -12   1    1.40    1.70
  10  12   1    1.60    1.90
 -10  12  -1    3.40    2.10
  12 -12   1   10.60    3.00
 -12 -12  -1    6.40    2.90
 -12  12  -1   10.40    3.10
  12  12   1    5.90    2.30
  14 -12   1   37.10    5.50
 -14 -12  -1   40.00    5.90
  14  12   1   36.30    4.70
 -14  12  -1   45.70    6.00
  16 -12   1   16.60    3.80
 -16 -12  -1   21.70    4.80
  16  12   1   18.40    3.50
 -16  12  -1   20.20    4.20
  13 -13  -1    9.80    3.10
 -13 -13   1    8.40    3.30
  13  13  -1   13.10    3.40
 -13  13   1    8.80    2.90
 -11 -13   1  199.58   13.20
  11 -13  -1  207.68   12.40
  11  13  -1  201.18   11.50
 -11  13   1  193.28   11.70
   9 -13  -1   19.10    4.10
  -9 -13   1   24.50    4.90
  -9  13   1   23.90    4.40
   9  13  -1   21.70    4.00
   7 -13  -1   74.79    7.00
  -7 -13   1   79.59    8.50
  -7  13   1   72.89    6.40
   7  13  -1   95.29    7.10
   5 -13  -1   28.20    4.70
  -5 -13   1   28.40    5.00
  -5  13   1   38.60    5.10
   5  13  -1   26.70    4.10
  -3 -13   1  195.58   12.10
   3 -13  -1  169.28   11.20
   3  13  -1  179.28   10.50
  -3  13   1  168.88   10.30
   1 -13  -1   81.59    7.20
  -1 -13   1   68.69    7.50
   1  13  -1   77.29    7.40
  -1  13   1   77.39    6.20
   1 -13   1  210.28   13.30
  -1 -13  -1  218.58   12.90
  -1  13  -1  209.38   11.80
   1  13   1  233.28   12.10
  -3 -13  -1   46.10    6.20
   3 -13   1   43.90    6.30
  -3  13  -1   39.40    5.20
   3  13   1   52.69    5.80
   5 -13   1  178.38   11.70
  -5 -13  -1  195.18   11.90
  -5  13  -1  176.28   10.90
   5  13   1  178.38   10.10
  -7 -13  -1   85.69    7.80
   7 -13   1  105.49    8.40
   7  13   1   98.79    7.20
  -7  13  -1  105.79    8.00
   9 -13   1  103.49    8.40
  -9 -13  -1  107.59    8.80
  -9  13  -1   96.59    8.00
   9  13   1  105.19    7.50
 -11 -13  -1    3.90    2.90
  11 -13   1    2.60    2.30
 -11  13  -1    4.10    2.50
  11  13   1    1.60    2.10
  13 -13   1   89.19    7.80
 -13 -13  -1   95.59    8.60
 -13  13  -1  102.89    8.40
  13  13   1   89.69    6.90
   8 -14  -1   18.70    4.10
  -8 -14   1   30.20    5.60
  -8  14   1   29.40    4.70
   8  14  -1   17.70    4.00
   6 -14  -1   13.50    3.80
  -6 -14   1   17.00    4.20
   6  14  -1   12.60    3.50
  -6  14   1   16.40    3.60
   4 -14  -1   16.40    4.00
  -4 -14   1   12.20    4.00
  -4  14   1    8.70    2.90
   4  14  -1   16.00    3.50
  -2 -14   1   -1.00    1.90
   2 -14  -1    2.50    2.40
   2  14  -1   -0.30    1.90
  -2  14   1    2.80    2.20
   0 -14  -1   22.70    4.80
   0 -14   1   32.80    5.50
   0  14   1   30.70    4.80
   0  14  -1   28.70    4.70
  -2 -14  -1   63.79    7.70
   2 -14   1   60.79    7.70
   2  14   1   57.29    6.30
  -2  14  -1   64.89    6.90
   4 -14   1   31.50    5.20
  -4 -14  -1   30.00    5.30
   4  14   1   23.40    4.20
  -4  14  -1   26.80    4.60
  -6 -14  -1    0.70    2.00
   6 -14   1    1.20    2.10
   6  14   1   -0.10    2.10
  -6  14  -1    3.10    2.40
   8 -14   1   19.80    4.30
  -8 -14  -1   13.00    4.00
   8  14   1   17.30    3.90
  -8  14  -1   11.60    3.70
  30   0  -2   34.90    6.00
 -30   0   2   29.50    5.60
  28   0  -2    9.70    3.10
 -28   0   2   17.50    4.10
 -26   0   2   72.49    6.70
  26   0  -2   88.09    7.50
 -24   0   2   92.99    7.30
  24   0  -2   89.79    7.30
 -22   0   2   12.10    3.00
  22   0  -2   10.70    2.80
  20   0  -2   37.80    4.80
 -20   0   2   36.20    4.60
  18   0  -2  502.25   21.70
 -18   0   2  500.05   21.40
 -16   0   2  172.18    9.10
  16   0  -2  189.88    9.80
  16   0  -2  187.88    8.90
  14   0  -2 1004.90   39.00
 -14   0   2 1035.10   39.50
  14   0  -2 1022.50   38.10
  12   0  -2 1094.49   43.60
  12   0  -2 1216.88   42.90
 -12   0   2 1178.38   44.30
  10   0  -2  667.43   26.00
  10   0  -2  708.53   25.00
 -10   0   2  781.52   29.70
  10   0  -2  691.53   26.60
   8   0  -2  172.88    7.80
  -8   0   2  179.58    7.10
   8   0  -2  189.78    7.50
   8   0  -2  173.18    6.80
  -8   0   2  198.78    8.20
   6   0  -2 3498.55  121.99
   6   0  -2 3357.06  122.59
  -6   0   2 3703.13  128.89
   6   0  -2 3365.36  121.79
  -6   0   2 3509.55  129.69
   4   0  -2 1373.86   49.20
   4   0  -2 1350.56   49.10
  -4   0   2 1470.65   52.89
   4   0  -2 1374.16   49.60
  -2   0   2  798.62   29.00
   2   0  -2  834.12   30.30
   2   0  -2  839.62   30.50
   2   0  -2  828.72   30.00
   0   0  -2 1953.50   69.09
   0   0  -2 1886.31   68.39
   0   0   2 2013.90   67.09
   0   0  -2 1907.01   68.79
   0   0   2 1734.63   67.29
   2   0   2 9999.00  340.17
  -2   0  -2 9317.27  323.87
  -2   0  -2 8715.43  322.77
   2   0   2 9004.40  339.17
  -4   0  -2 8716.63  316.77
  -4   0  -2 8967.40  316.77
   4   0   2 9953.90  333.07
   4   0   2 8190.88  332.47
   4   0   2 9794.32  333.27
  -6   0  -2 4201.78  151.08
   6   0   2 4311.47  148.09
   6   0   2 4010.00  148.89
   6   0   2 4096.39  148.39
  -6   0  -2 4192.88  150.08
   8   0   2  141.49    6.50
  -8   0  -2  150.58    7.40
   8   0   2  157.48    6.20
   8   0   2  151.28    7.10
  -8   0  -2  155.98    6.20
 -10   0  -2 1420.26   50.49
 -10   0  -2 1286.67   48.70
  10   0   2 1367.16   49.20
  10   0   2 1273.47   47.70
 -12   0  -2 1045.70   39.30
  12   0   2  962.90   36.80
 -12   0  -2 1010.30   37.30
  12   0   2  960.00   35.10
  14   0   2   63.29    3.10
  14   0   2   61.89    4.50
 -14   0  -2   64.99    4.80
 -14   0  -2   61.69    2.90
 -16   0  -2  159.38    8.80
  16   0   2  182.08    9.60
  18   0   2  106.59    7.20
 -18   0  -2   96.89    6.80
  20   0   2  340.87   16.50
 -20   0  -2  287.67   14.40
  22   0   2  242.48   13.40
 -22   0  -2  194.28   11.30
  24   0   2  354.16   18.00
 -24   0  -2  280.17   15.10
 -26   0  -2   13.40    3.80
  26   0   2   11.50    3.50
 -28   0  -2   51.79    7.20
  28   0   2   57.59    7.40
 -30   0  -2   11.60    3.80
  30   0   2   27.00    5.50
 -31  -1   2   15.10    4.00
  31  -1  -2   13.10    4.20
  31   1  -2   14.80    4.40
 -31   1   2   12.60    4.20
 -29  -1   2   -0.80    2.20
  29  -1  -2    0.40    2.10
  29   1  -2    0.20    2.10
 -29   1   2    1.50    2.20
 -27  -1   2   31.20    5.10
  27  -1  -2   42.60    6.00
  27   1  -2   34.60    5.60
 -27   1   2   32.00    5.30
  25  -1  -2   12.30    3.30
 -25  -1   2   11.40    3.10
 -25   1   2   20.50    4.10
  25   1  -2   15.10    3.60
 -23  -1   2    8.10    2.70
  23  -1  -2    8.10    2.50
  23   1  -2    7.70    2.70
 -23   1   2   10.80    3.00
  21  -1  -2   67.89    5.60
 -21  -1   2   57.69    6.30
  21   1  -2   55.89    5.90
 -21   1   2   53.99    6.20
  21   1  -2   56.19    4.70
  19  -1  -2   49.00    5.20
 -19  -1   2   52.89    5.70
 -19   1   2   47.50    5.10
  19   1  -2   42.40    3.70
  19   1  -2   45.30    4.80
 -17  -1   2   12.60    2.40
  17  -1  -2   11.50    2.30
  17   1  -2   14.20    2.30
 -17   1   2   16.60    2.90
  17   1  -2   12.40    2.40
 -15  -1   2   40.80    3.60
  15  -1  -2   36.90    3.90
 -15   1   2   34.60    3.70
  15   1  -2   41.20    3.30
  15   1  -2   42.90    4.40
  13  -1  -2    4.30    1.30
 -13  -1   2    3.40    1.30
  13   1  -2    3.70    1.10
 -13   1   2    6.00    1.60
  13   1  -2    1.40    0.90
  11  -1  -2  507.45   18.40
  11  -1  -2  493.05   20.00
 -11  -1   2  526.95   19.70
 -11   1   2  476.35   18.00
  11   1  -2  505.25   18.30
  11   1  -2  503.85   19.30
 -11   1   2  478.35   19.50
  11   1  -2  495.65   20.00
  -9  -1   2  658.33   24.60
   9  -1  -2  622.94   23.10
   9  -1  -2  640.14   24.40
  -9  -1   2  710.93   25.90
   9   1  -2  604.14   23.00
  -9   1   2  646.74   24.50
   9   1  -2  652.53   24.40
  -9   1   2  699.33   25.80
   9   1  -2  650.33   23.80
   7  -1  -2  540.75   19.20
   7  -1  -2  514.55   20.10
  -7  -1   2  593.34   21.50
  -7  -1   2  543.25   20.70
   7   1  -2  464.95   19.50
  -7   1   2  587.34   20.60
  -7   1   2  531.65   21.50
   7   1  -2  563.44   20.10
   7   1  -2  531.05   19.30
  -5  -1   2  182.68    7.70
   5  -1  -2  170.88    7.40
   5  -1  -2  181.98    7.10
   5  -1  -2  179.08    6.90
  -5  -1   2  215.88    8.10
   5   1  -2  183.58    7.40
  -5   1   2  198.78    7.60
   5   1  -2  177.18    7.00
   5   1  -2  165.38    7.10
   3  -1  -2 1644.04   56.19
  -3  -1   2 1643.34   56.99
  -3  -1   2 1612.44   57.09
   3  -1  -2 1576.94   55.69
   3  -1  -2 1489.55   55.89
   3   1  -2 1541.45   55.99
   3   1  -2 1338.07   55.79
   3   1  -2 1722.43   56.09
  -3   1   2 1488.15   56.79
   1  -1  -2   20.50    1.60
   1  -1  -2   21.10    1.00
  -1  -1   2   23.40    1.50
  -1  -1   2   22.10    1.40
   1   1  -2   23.20    1.30
   1   1  -2   21.70    1.50
   1   1  -2   24.90    1.30
  -1   1   2   23.60    1.30
  -1  -1  -2  419.66   15.20
   1  -1   2  412.66   14.20
   1   1   2  329.37   13.60
  -1   1  -2  388.66   15.10
   1   1   2  398.16   14.10
  -1   1  -2  387.16   15.30
  -1   1  -2  433.76   15.20
  -3  -1  -2  722.73   26.60
   3  -1   2  700.13   26.10
   3  -1   2  684.33   25.90
  -3  -1  -2  762.82   27.20
   3  -1   2  739.23   26.00
  -3   1  -2  742.23   26.80
  -3   1  -2  686.93   26.90
   3   1   2  657.03   25.50
   3   1   2  748.93   25.80
  -5  -1  -2  273.27   11.20
   5  -1   2  261.97   10.50
   5  -1   2  278.97   10.20
  -5  -1  -2  264.27   10.30
   5  -1   2  255.17   10.40
   5   1   2  259.17   10.00
  -5   1  -2  253.17   10.50
  -5   1  -2  290.97   11.00
   5   1   2  253.37   10.70
   5   1   2  261.17   10.00
   7  -1   2   20.20    1.70
  -7  -1  -2   19.10    1.40
  -7  -1  -2   28.00    2.50
   7  -1   2   19.10    2.00
   7  -1   2   22.70    1.80
  -7   1  -2   23.10    1.60
   7   1   2   23.80    1.50
   7   1   2   20.30    2.30
  -7   1  -2   26.80    2.40
   7   1   2   20.90    1.60
  -9  -1  -2  445.76   17.00
   9  -1   2  445.16   18.10
   9  -1   2  448.56   17.80
  -9  -1  -2  473.85   18.60
   9  -1   2  468.15   17.20
  -9   1  -2  469.65   18.30
   9   1   2  465.45   17.50
   9   1   2  436.96   18.30
  -9   1  -2  441.86   17.20
   9   1   2  465.75   17.00
  11  -1   2  642.54   24.40
 -11  -1  -2  644.14   25.60
  11  -1   2  621.64   24.70
 -11  -1  -2  645.04   23.60
  11  -1   2  650.03   23.40
  11   1   2  655.73   24.00
  11   1   2  580.44   23.20
 -11   1  -2  634.14   23.80
 -11   1  -2  645.94   25.30
  13  -1   2  249.18   11.00
 -13  -1  -2  250.77    9.60
 -13  -1  -2  256.57   11.80
  13  -1   2  241.08   11.30
  13  -1   2  254.47    9.90
 -13   1  -2  240.48    9.70
 -13   1  -2  249.97   11.60
  13   1   2  244.88   11.50
  13   1   2  247.98    9.70
  15  -1   2    3.60    1.40
  15  -1   2    1.60    0.70
 -15  -1  -2    0.90    1.40
 -15  -1  -2    3.40    0.60
 -15   1  -2    2.10    0.60
  15   1   2    3.90    1.50
 -15   1  -2    0.70    1.30
  15   1   2    3.00    0.80
 -17  -1  -2  162.78    9.30
  17  -1   2  188.08    9.90
 -17   1  -2  165.78    9.20
  17   1   2  177.38    9.80
  19  -1   2   48.20    5.30
 -19  -1  -2   43.60    5.20
 -19   1  -2   42.50    5.10
  19   1   2   41.30    4.90
 -21  -1  -2   -1.60    1.60
  21  -1   2    1.60    1.60
  21   1   2   -1.30    1.10
 -21   1  -2   -2.40    1.30
  23  -1   2    7.30    2.60
 -23  -1  -2    8.90    2.90
 -23   1  -2   11.40    3.00
  23   1   2    7.20    2.60
 -25  -1  -2   -1.80    1.80
  25  -1   2   -1.70    1.60
  25   1   2   -1.20    1.50
 -25   1  -2   -0.70    1.70
 -27  -1  -2    4.50    2.80
  27  -1   2    6.50    3.10
  27   1   2    5.40    2.70
 -27   1  -2    8.30    3.20
 -29  -1  -2    2.40    2.80
  29  -1   2    0.70    2.20
  29   1   2    0.90    2.40
 -29   1  -2   -0.10    2.80
  30  -2  -2   11.80    3.90
 -30  -2   2    6.40    3.20
 -30   2   2    6.80    2.80
  30   2  -2   12.80    4.10
 -28  -2   2   32.20    5.90
  28  -2  -2   40.90    6.00
 -28   2   2   36.70    5.90
  28   2  -2   27.10    5.40
  26  -2  -2   20.80    4.30
 -26  -2   2   11.60    3.20
 -26   2   2   19.70    4.20
  26   2  -2   24.60    4.80
 -24  -2   2   55.39    6.40
  24  -2  -2   65.79    6.90
 -24   2   2   53.69    6.30
  24   2  -2   51.39    5.40
  24   2  -2   55.69    6.50
 -22  -2   2   60.89    5.60
  22  -2  -2   51.99    5.80
  22   2  -2   66.59    5.00
 -22   2   2   56.49    6.20
  22   2  -2   78.39    6.30
 -20  -2   2   68.99    5.70
  20  -2  -2   92.99    6.50
 -20   2   2   70.19    5.70
  20   2  -2   78.39    5.50
  20   2  -2   74.29    6.00
  18  -2  -2  530.35   22.90
 -18  -2   2  533.65   22.10
  18   2  -2  542.15   22.00
 -18   2   2  498.15   21.90
  18   2  -2  553.04   23.10
 -16  -2   2  253.57   12.50
  16  -2  -2  271.27   12.90
 -16   2   2  282.57   12.60
  16   2  -2  287.97   12.20
  16   2  -2  277.07   13.00
 -14  -2   2  600.74   24.00
  14  -2  -2  573.34   23.70
  14  -2  -2  586.24   21.80
  14   2  -2  571.14   23.70
 -14   2   2  603.44   23.90
  14   2  -2  591.84   21.60
  14   2  -2  628.14   23.10
 -14   2   2  584.34   21.70
  12  -2  -2   70.19    4.30
 -12  -2   2   77.89    4.80
  12  -2  -2   74.49    4.60
  12  -2  -2   74.39    3.40
  12   2  -2   76.69    4.30
 -12   2   2   76.29    3.30
  12   2  -2   74.49    3.40
 -12   2   2   73.59    4.60
  12   2  -2   71.79    4.50
 -10  -2   2  944.61   35.00
 -10  -2   2  973.00   36.30
  10  -2  -2  901.11   34.10
  10  -2  -2  974.30   33.20
  10  -2  -2  893.61   34.40
 -10   2   2  962.30   35.10
  10   2  -2  928.71   34.30
  10   2  -2  835.02   33.70
 -10   2   2  986.40   36.30
   8  -2  -2  487.55   19.90
   8  -2  -2  510.45   19.00
  -8  -2   2  528.85   20.20
  -8  -2   2  499.65   19.50
   8  -2  -2  508.45   19.50
   8   2  -2  491.65   19.70
  -8   2   2  530.35   19.40
  -8   2   2  543.35   20.40
   8   2  -2  553.84   19.60
   6  -2  -2 1617.94   53.39
  -6  -2   2 1644.94   56.59
   6  -2  -2 1402.36   53.59
  -6  -2   2 1686.93   56.89
   6  -2  -2 1423.16   53.79
  -6  -2   2 1381.46   57.09
  -6   2   2 1542.55   56.39
   6   2  -2 1464.35   53.69
   6   2  -2 1455.85   53.49
  -4  -2   2 1151.88   42.30
  -4  -2   2 1127.09   42.70
   4  -2  -2 1113.59   40.80
   4  -2  -2 1123.99   41.20
   4  -2  -2 1108.19   40.80
  -4  -2   2 1184.38   42.40
   4   2  -2 1157.38   40.90
  -4   2   2 1194.28   42.20
   4   2  -2 1110.39   40.90
  -2  -2   2 1611.14   59.39
   2  -2  -2 1698.03   62.09
   2  -2  -2 1607.54   62.29
  -2  -2   2 1644.14   59.59
   2  -2  -2 1731.53   62.49
  -2   2   2 1724.03   58.99
  -2   2   2 1584.44   59.09
   2   2  -2 1762.32   61.99
   2   2  -2 1834.42   62.29
   0  -2  -2 1185.18   41.90
   0  -2   2 1055.19   42.10
   0  -2  -2 1039.90   41.10
   0   2   2 1182.18   41.40
   0   2   2 1220.68   41.80
   0   2  -2 1200.78   41.50
   2  -2   2 3546.55  135.09
   2  -2   2 4042.00  134.99
  -2  -2  -2 3437.36  129.09
  -2  -2  -2 3547.85  128.39
   2  -2   2 3688.33  134.49
  -2  -2  -2 3475.25  128.69
  -2   2  -2 4022.90  128.89
  -2   2  -2 3474.85  128.49
   2   2   2 3741.23  134.29
   2   2   2 3791.32  134.69
   4  -2   2  960.80   33.80
   4  -2   2  873.51   33.90
   4  -2   2  875.21   33.60
  -4  -2  -2  946.41   35.00
  -4  -2  -2  977.40   35.70
   4   2   2  908.41   33.30
   4   2   2  968.80   33.50
  -4   2  -2  957.00   35.30
  -4   2  -2  948.51   35.10
   6  -2   2  201.08    7.80
   6  -2   2  190.08    7.90
   6  -2   2  186.18    8.10
  -6  -2  -2  194.88    7.90
  -6  -2  -2  187.08    8.80
   6   2   2  188.58    7.40
  -6   2  -2  206.88    8.40
   6   2   2  167.48    8.30
   6   2   2  185.08    7.50
   8  -2   2 1054.79   38.60
  -8  -2  -2 1128.39   39.60
   8  -2   2 1034.30   38.50
  -8  -2  -2  993.80   40.80
   8  -2   2 1038.00   38.00
   8   2   2 1062.09   38.00
  -8   2  -2 1124.99   40.40
   8   2   2  986.70   38.90
   8   2   2 1031.90   37.70
  10  -2   2  361.46   14.00
 -10  -2  -2  396.56   14.60
  10  -2   2  355.36   14.80
 -10  -2  -2  402.96   16.30
  10  -2   2  351.46   14.80
 -10   2  -2  386.06   15.80
 -10   2  -2  350.56   14.80
  10   2   2  371.36   13.70
  10   2   2  341.67   15.10
  10   2   2  379.16   14.40
  12  -2   2 1153.08   43.00
 -12  -2  -2 1125.59   44.90
  12  -2   2 1181.98   43.20
 -12  -2  -2 1213.28   42.90
  12  -2   2 1130.79   41.90
  12   2   2 1125.29   41.60
  12   2   2 1155.98   43.60
 -12   2  -2 1168.18   44.60
  12   2   2 1114.79   42.50
 -12   2  -2 1199.98   43.20
  14  -2   2  444.36   17.60
  14  -2   2  422.16   18.00
  14  -2   2  429.56   16.30
 -14  -2  -2  435.56   18.80
 -14  -2  -2  438.96   16.30
  14   2   2  425.66   17.10
  14   2   2  428.26   18.20
  14   2   2  398.46   16.00
 -14   2  -2  431.06   16.60
 -14   2  -2  421.26   18.40
  16  -2   2  220.58   10.90
 -16  -2  -2  198.38   10.70
  16  -2   2  227.88    9.00
  16  -2   2  219.08   10.50
 -16   2  -2  206.38   10.60
  16   2   2  210.28   10.00
  16   2   2  214.48   11.10
  18  -2   2   63.99    5.30
 -18  -2  -2   61.49    5.60
  18  -2   2   68.09    5.00
  18   2   2   68.99    4.90
 -18   2  -2   68.69    5.60
  18   2   2   73.89    5.70
  20  -2   2   96.79    7.00
 -20  -2  -2   89.49    7.20
 -20   2  -2   94.49    6.90
  20   2   2  101.49    7.40
 -22  -2  -2   71.59    6.60
  22  -2   2   70.59    6.00
 -22   2  -2   62.29    6.80
  22   2   2   58.19    6.40
 -24  -2  -2   72.89    7.70
  24  -2   2  100.49    7.70
 -24   2  -2   69.09    7.30
  24   2   2   87.99    7.60
 -26  -2  -2    4.50    2.70
  26  -2   2    3.20    2.40
 -26   2  -2    1.20    2.10
  26   2   2    3.30    2.50
  28  -2   2   95.79    9.60
 -28  -2  -2   55.49    7.10
 -28   2  -2   68.19    8.20
  28   2   2   77.89    8.90
 -30  -2  -2    9.10    3.90
  30  -2   2    8.70    3.60
  30   2   2    2.60    2.90
 -30   2  -2    4.90    3.50
 -31  -3   2   42.10    6.90
  31  -3  -2   65.09    8.40
  31   3  -2   50.09    7.70
 -31   3   2   37.70    6.40
  29  -3  -2   37.80    6.00
  29   3  -2   29.30    5.50
 -29   3   2   38.70    6.10
 -27  -3   2    5.40    2.70
  27  -3  -2    3.70    2.30
  27   3  -2    5.30    2.80
  27   3  -2    2.60    2.00
 -27   3   2    1.30    2.20
 -25  -3   2    4.10    2.50
  25  -3  -2    5.70    2.40
  25   3  -2    7.00    2.40
  25   3  -2    3.10    2.30
 -25   3   2    4.60    2.30
 -23  -3   2   32.50    4.70
  23  -3  -2   47.40    5.60
  23   3  -2   50.99    6.30
 -23   3   2   48.70    5.90
  23   3  -2   50.39    5.20
 -21  -3   2    2.20    1.80
  21  -3  -2    2.70    1.70
  21   3  -2    1.20    1.40
 -21   3   2    3.30    1.90
  21   3  -2    2.00    1.60
  19  -3  -2   22.90    3.50
 -19  -3   2   24.60    3.80
  19   3  -2   28.70    3.40
  19   3  -2   25.20    3.70
 -19   3   2   30.80    4.30
 -17  -3   2  381.76   17.30
  17  -3  -2  421.06   17.80
  17  -3  -2  408.56   18.10
 -17   3   2  400.86   17.20
  17   3  -2  419.06   17.20
  17   3  -2  398.86   18.10
  15  -3  -2   96.99    5.70
  15  -3  -2   96.29    6.00
 -15  -3   2   94.59    6.00
  15  -3  -2   93.89    4.40
  15   3  -2   93.39    5.90
 -15   3   2   89.59    5.70
 -15   3   2   89.39    4.10
  15   3  -2   97.49    5.60
  13  -3  -2  597.74   22.40
  13  -3  -2  627.44   24.10
  13  -3  -2  583.44   23.50
 -13  -3   2  588.34   23.50
  13   3  -2  598.64   23.20
 -13   3   2  615.64   23.50
 -13   3   2  564.44   21.70
  13   3  -2  573.84   23.70
  11  -3  -2  837.72   31.90
  11  -3  -2  821.62   31.50
 -11  -3   2  798.92   31.90
  11  -3  -2  815.22   30.70
  11   3  -2  849.12   31.30
 -11   3   2  871.81   32.00
  11   3  -2  819.72   31.60
   9  -3  -2  197.08    8.80
  -9  -3   2  217.18    9.20
   9  -3  -2  194.38    8.20
   9  -3  -2  207.68    9.00
  -9  -3   2  205.38    8.50
   9   3  -2  198.48    8.80
   9   3  -2  205.18    8.70
  -9   3   2  207.58    9.20
  -7  -3   2    7.10    1.00
   7  -3  -2    5.80    1.20
  -7  -3   2    6.70    1.40
  -7  -3   2    7.10    1.20
   7  -3  -2    6.10    1.00
   7  -3  -2    5.00    1.00
   7   3  -2    8.00    1.30
   7   3  -2    7.60    1.20
   5  -3  -2  664.13   25.40
  -5  -3   2  652.63   26.10
   5  -3  -2  667.23   25.30
  -5  -3   2  696.93   25.40
   5  -3  -2  670.53   25.20
  -5  -3   2  710.73   25.60
   5   3  -2  695.73   25.40
   5   3  -2  683.63   25.10
  -3  -3   2 1814.72   68.09
   3  -3  -2 1861.01   69.89
  -3  -3   2 1946.51   67.59
   3  -3  -2 1838.92   70.09
   3  -3  -2 1916.41   69.99
  -3  -3   2 1750.92   68.49
  -3   3   2 2006.60   67.89
   3   3  -2 1991.00   69.99
   3   3  -2 2060.39   69.49
  -1  -3   2   77.99    4.00
   1  -3  -2   86.59    4.00
   1  -3  -2   81.69    3.80
   1  -3  -2   76.39    4.20
  -1  -3   2   74.29    4.10
  -1   3   2   84.79    3.50
   1   3  -2   83.79    3.20
   1  -3   2  822.32   30.00
   1  -3   2  809.92   29.10
  -1  -3  -2  881.71   31.60
  -1  -3  -2  815.22   31.40
   1  -3   2  730.33   30.10
  -1  -3  -2  814.22   31.20
  -1   3  -2  889.71   31.50
   1   3   2  862.81   29.50
  -3  -3  -2 1508.45   58.49
   3  -3   2 1474.95   55.29
  -3  -3  -2 1388.86   58.49
   3  -3   2 1483.55   56.39
  -3  -3  -2 1698.13   59.09
   3  -3   2 1516.45   55.99
   3   3   2 1650.13   55.69
  -3   3  -2 1749.22   58.19
  -3   3  -2 1723.53   58.79
   3   3   2 1558.04   55.49
   5  -3   2  540.75   19.90
   5  -3   2  498.95   20.20
   5  -3   2  483.05   19.40
  -5  -3  -2  481.05   20.00
  -5  -3  -2  485.85   20.00
  -5  -3  -2  562.54   20.80
   5   3   2  569.54   19.50
   5   3   2  521.25   19.40
   5   3   2  498.15   20.20
  -5   3  -2  548.45   20.00
  -5   3  -2  566.64   20.40
  -7  -3  -2 1092.29   42.60
   7  -3   2 1028.60   40.50
   7  -3   2 1117.09   40.70
   7  -3   2 1077.09   41.20
  -7  -3  -2 1114.59   41.60
  -7   3  -2 1195.18   42.00
   7   3   2 1045.20   41.20
   7   3   2 1164.08   40.40
   7   3   2 1173.28   40.30
   9  -3   2  389.06   16.00
  -9  -3  -2  421.36   16.20
   9  -3   2  405.96   15.50
  -9  -3  -2  414.66   17.50
   9  -3   2  390.36   15.70
   9   3   2  391.26   16.30
   9   3   2  379.86   14.90
  -9   3  -2  422.16   16.90
   9   3   2  398.56   15.30
  11  -3   2  193.08    9.10
  11  -3   2  192.38    8.30
  11  -3   2  201.58    9.00
 -11  -3  -2  205.18    9.90
 -11  -3  -2  191.38    8.10
 -11   3  -2  196.88    9.30
  11   3   2  177.28    9.30
  11   3   2  198.98    7.90
  11   3   2  199.88    8.50
 -13  -3  -2  341.37   15.20
  13  -3   2  320.87   14.30
 -13  -3  -2  329.07   13.10
  13  -3   2  338.57   14.30
  13  -3   2  330.37   13.10
  13   3   2  318.67   12.70
  13   3   2  343.87   13.70
 -13   3  -2  336.57   14.70
  13   3   2  332.67   14.80
  15  -3   2  141.39    6.50
 -15  -3  -2  141.09    6.10
  15  -3   2  127.39    7.40
 -15  -3  -2  140.19    8.20
  15  -3   2  139.99    7.80
 -15   3  -2  127.99    7.70
  15   3   2  157.68    7.40
 -15   3  -2  140.29    6.50
  15   3   2  142.39    6.20
  15   3   2  149.88    8.20
  17  -3   2  161.78    8.60
  17  -3   2  137.69    7.90
 -17  -3  -2  133.29    8.60
  17   3   2  149.69    8.70
 -17   3  -2  150.88    8.60
  17   3   2  143.89    7.60
  19  -3   2   14.90    2.80
 -19  -3  -2   16.80    3.50
  19  -3   2   15.70    2.90
 -19   3  -2   13.80    3.10
  19   3   2   17.80    3.30
  19   3   2   16.50    2.60
 -21  -3  -2   62.69    6.70
  21  -3   2   62.59    5.50
  21  -3   2   66.59    5.40
  21   3   2   67.49    7.10
 -21   3  -2   62.29    5.70
  21   3   2   69.09    5.20
  23  -3   2   76.19    6.50
 -23  -3  -2   67.19    7.30
 -23   3  -2   66.09    7.00
  23   3   2   71.99    7.60
 -25  -3  -2   41.20    6.10
  25  -3   2   48.60    6.20
  25   3   2   55.59    6.70
 -25   3  -2   51.39    6.40
 -27  -3  -2   25.80    5.30
  27  -3   2   33.20    5.60
  27   3   2   36.60    6.00
 -27   3  -2   29.30    5.30
  29  -3   2    0.60    2.30
 -29  -3  -2    4.80    3.30
  29   3   2    9.50    3.80
 -29   3  -2    5.60    3.00
  30  -4  -2   28.60    5.40
 -30  -4   2   11.00    3.90
 -30   4   2   24.40    5.10
  30   4  -2   18.50    3.90
  30   4  -2   28.20    5.80
  28  -4  -2    8.40    3.10
 -28  -4   2    3.00    2.90
  28   4  -2    3.10    2.70
 -28   4   2    7.40    3.20
  28   4  -2    4.20    2.30
  26  -4  -2    7.50    2.80
 -26  -4   2   13.30    3.40
 -26   4   2    4.80    2.40
  26   4  -2    7.30    3.00
  26   4  -2    7.20    2.70
 -24  -4   2    4.10    2.30
  24  -4  -2    6.10    2.40
 -24   4   2    9.80    2.90
  24   4  -2    7.10    2.30
  24   4  -2    5.70    2.70
  22  -4  -2   96.39    7.20
 -22  -4   2   93.39    7.40
  22   4  -2   99.49    7.50
  22   4  -2  100.69    6.60
 -22   4   2   91.19    6.90
  20  -4  -2   17.90    3.30
 -20  -4   2   16.80    3.40
  20  -4  -2   15.40    2.90
  20   4  -2   21.40    3.00
 -20   4   2   13.10    2.90
  20   4  -2   27.80    4.10
  18  -4  -2   59.39    4.90
 -18  -4   2   47.30    5.10
  18  -4  -2   58.39    4.60
 -18   4   2   53.49    4.50
  18   4  -2   65.39    5.10
  18   4  -2   50.89    4.40
  16  -4  -2   21.40    2.90
 -16  -4   2   23.10    3.30
  16  -4  -2   24.90    3.40
 -16   4   2   22.00    3.20
 -16   4   2   25.80    1.90
  16   4  -2   30.90    3.40
  16   4  -2   31.60    3.90
  14  -4  -2  291.47   13.40
 -14  -4   2  291.17   13.40
 -14  -4   2  294.27   13.90
  14  -4  -2  308.37   13.20
  14  -4  -2  296.17   12.10
  14   4  -2  298.47   12.90
 -14   4   2  315.47   13.40
  14   4  -2  300.17   13.40
 -12  -4   2   14.90    2.50
  12  -4  -2   13.80    2.20
 -12  -4   2   10.10    2.00
  12  -4  -2   12.20    1.90
  12  -4  -2   10.70    1.50
  12   4  -2   15.70    2.20
  12   4  -2    8.20    1.70
 -12   4   2   13.30    2.20
 -10  -4   2  219.28    9.90
  10  -4  -2  215.68    9.00
  10  -4  -2  213.48    9.50
 -10  -4   2  219.38   10.50
  10  -4  -2  205.28    9.50
  10   4  -2  204.38    9.20
 -10   4   2  233.78   10.00
  10   4  -2  208.48    9.30
  -8  -4   2  330.17   13.70
   8  -4  -2  328.77   13.30
   8  -4  -2  343.57   13.70
  -8  -4   2  342.37   14.80
  -8  -4   2  350.76   14.10
   8  -4  -2  329.17   13.60
   8   4  -2  323.57   13.30
   8   4  -2  331.97   13.50
  -8   4   2  382.56   14.40
   6  -4  -2  963.10   36.90
  -6  -4   2  992.40   36.80
  -6  -4   2  963.00   37.60
   6  -4  -2 1001.60   36.90
  -6  -4   2 1013.30   36.60
   6  -4  -2  988.30   37.10
   6   4  -2 1006.60   36.60
   6   4  -2 1012.00   37.00
  -6   4   2 1007.30   37.00
  -4  -4   2   96.79    5.60
   4  -4  -2  114.19    5.40
  -4  -4   2  114.99    4.80
   4  -4  -2  107.79    5.40
   4  -4  -2  110.29    5.40
  -4  -4   2  115.39    5.30
   4   4  -2  114.59    4.80
   4   4  -2  123.39    5.50
  -4   4   2  113.89    5.10
   2  -4  -2 1085.39   40.70
   2  -4  -2 1081.89   40.50
  -2  -4   2 1074.19   42.10
  -2  -4   2 1147.19   41.70
   2   4  -2 1087.49   39.50
  -2   4   2 1168.08   41.30
   2   4  -2 1141.39   40.60
   0  -4  -2    6.00    1.20
   0  -4   2    8.00    1.30
   0  -4  -2    5.70    1.00
   0  -4  -2    7.40    1.10
   0  -4   2    5.60    1.20
   0   4  -2    6.80    1.20
   0   4   2    8.70    1.10
  -2  -4  -2  239.28   10.00
  -2  -4  -2  244.18   10.20
   2  -4   2  258.47   10.70
  -2  -4  -2  246.98   10.30
   2   4   2  263.17   10.30
  -4  -4  -2  369.86   15.00
   4  -4   2  364.36   15.50
  -4  -4  -2  348.87   15.00
   4  -4   2  366.76   14.10
   4  -4   2  404.96   15.00
  -4  -4  -2  398.56   15.50
   4   4   2  375.56   14.60
  -4   4  -2  396.46   14.40
  -4   4  -2  391.16   15.30
   6  -4   2  271.27   10.90
  -6  -4  -2  265.97   11.50
  -6  -4  -2  245.08   10.80
  -6  -4  -2  263.97   11.10
   6  -4   2  248.68   11.30
   6  -4   2  245.98   10.30
  -6   4  -2  273.07   11.30
  -6   4  -2  272.07   10.60
   6   4   2  276.47   10.50
   6   4   2  256.47   11.30
   6   4   2  267.77   10.50
   8  -4   2   97.19    4.90
   8  -4   2  106.59    5.70
  -8  -4  -2   91.59    4.80
  -8  -4  -2   88.89    5.70
   8  -4   2   98.89    5.00
  -8  -4  -2  102.89    5.40
  -8   4  -2  104.09    5.10
   8   4   2  103.39    4.70
   8   4   2   91.89    5.50
   8   4   2  102.89    4.90
  -8   4  -2  106.19    5.60
 -10  -4  -2  103.99    5.20
  10  -4   2  108.89    5.40
 -10  -4  -2  104.79    5.80
 -10  -4  -2  110.19    6.50
  10  -4   2  110.59    5.60
  10  -4   2  115.89    6.10
  10   4   2  111.59    5.10
  10   4   2  109.59    5.40
 -10   4  -2  108.09    5.70
  10   4   2  100.69    6.00
  12  -4   2  261.37   12.00
 -12  -4  -2  264.67   12.60
  12  -4   2  277.97   11.80
 -12  -4  -2  257.27   10.90
  12  -4   2  272.37   11.20
 -12   4  -2  265.97   11.90
  12   4   2  275.07   11.40
  12   4   2  245.88   10.60
  12   4   2  265.77   12.30
  14  -4   2   57.79    4.20
 -14  -4  -2   61.09    3.50
  14  -4   2   64.19    3.90
 -14  -4  -2   62.69    5.30
  14  -4   2   62.39    4.50
  14   4   2   60.99    3.30
 -14   4  -2   59.49    4.60
  14   4   2   62.79    4.80
  14   4   2   60.29    4.00
  16  -4   2  160.78    8.50
 -16  -4  -2  127.59    8.20
  16  -4   2  146.89    8.20
  16   4   2  154.58    8.90
  16   4   2  156.68    7.80
 -16   4  -2  129.79    7.60
 -18  -4  -2   48.80    5.70
  18  -4   2   46.10    4.10
  18  -4   2   48.40    4.90
  18   4   2   56.09    4.30
  18   4   2   43.50    5.20
 -18   4  -2   55.59    5.70
  20  -4   2   29.30    4.00
  20  -4   2   35.60    4.60
 -20  -4  -2   28.60    4.70
 -20   4  -2   33.40    4.60
  20   4   2   36.00    3.90
  20   4   2   39.70    5.00
 -22  -4  -2    4.40    2.40
  22  -4   2    3.40    1.80
  22  -4   2    3.20    2.10
  22   4   2    4.00    1.90
 -22   4  -2    2.50    2.10
  22   4   2    3.30    2.00
 -24  -4  -2   35.60    5.50
  24  -4   2   42.70    5.70
  24   4   2   34.80    5.40
  24   4   2   35.20    4.50
 -24   4  -2   30.50    5.00
 -26  -4  -2   14.90    4.00
  26  -4   2   18.50    4.20
 -26   4  -2   14.90    3.70
  26   4   2   14.30    4.00
  28  -4   2   15.20    4.10
 -28  -4  -2   14.30    4.20
 -28   4  -2   16.10    4.30
  28   4   2   25.70    5.10
 -29  -5   2    3.30    3.10
  29  -5  -2    3.10    2.80
 -29  -5   2    3.30    2.70
  29   5  -2    2.50    2.50
 -29   5   2    1.50    2.30
  29   5  -2    3.60    2.50
 -27  -5   2   24.60    4.90
 -27  -5   2   17.10    4.10
  27  -5  -2   16.40    3.90
  27   5  -2   29.80    5.30
 -27   5   2   13.90    3.90
  27   5  -2   24.30    4.00
  25  -5  -2   38.00    5.50
 -25  -5   2   31.30    5.30
 -25  -5   2   31.30    5.30
 -25   5   2   38.30    5.40
  25   5  -2   43.00    6.10
  25   5  -2   29.10    4.30
 -23  -5   2   46.00    6.00
 -23  -5   2   64.59    7.10
  23  -5  -2   51.19    6.00
  23   5  -2   51.69    5.20
  23   5  -2   61.99    7.00
 -23   5   2   47.50    5.80
  21  -5  -2   16.30    3.30
 -21  -5   2    9.70    2.60
 -21  -5   2   13.30    3.20
  21  -5  -2   14.80    3.00
 -21   5   2    6.20    2.40
  21   5  -2   11.30    2.50
  21   5  -2   14.60    3.20
  19  -5  -2  138.19    8.30
  19  -5  -2  127.89    7.80
 -19  -5   2  113.69    7.80
 -19  -5   2  135.29    8.50
  19   5  -2  135.29    7.70
  19   5  -2  132.99    8.30
 -19   5   2  119.39    7.60
  17  -5  -2  398.36   17.10
 -17  -5   2  388.56   17.70
 -17  -5   2  399.16   18.20
  17  -5  -2  385.06   17.30
  17   5  -2  391.66   16.70
  17   5  -2  393.36   17.50
 -17   5   2  396.26   17.30
  15  -5  -2  110.19    6.60
 -15  -5   2  110.99    7.10
  15  -5  -2  110.69    5.70
 -15  -5   2  103.59    6.60
  15  -5  -2  118.19    6.80
  15   5  -2  120.29    6.90
 -15   5   2   97.49    6.10
  15   5  -2  115.29    6.40
  13  -5  -2  673.33   26.60
 -13  -5   2  639.04   26.40
  13  -5  -2  690.83   25.80
 -13  -5   2  647.54   27.10
  13  -5  -2  665.93   26.50
  13   5  -2  663.03   26.40
  13   5  -2  648.24   26.20
 -13   5   2  695.93   26.30
 -11  -5   2  337.27   14.70
  11  -5  -2  326.67   13.40
 -11  -5   2  306.17   13.80
  11  -5  -2  317.07   13.90
  11  -5  -2  306.57   13.80
  11   5  -2  335.67   13.70
 -11   5   2  333.87   13.80
  11   5  -2  332.77   13.70
   9  -5  -2  433.46   17.80
   9  -5  -2  446.46   17.50
  -9  -5   2  437.36   17.60
   9  -5  -2  442.66   17.70
  -9   5   2  442.16   17.70
   9   5  -2  452.55   17.70
   9   5  -2  420.46   17.30
  -7  -5   2  726.93   29.40
   7  -5  -2  748.13   28.10
  -7  -5   2  763.62   28.30
   7  -5  -2  749.03   28.30
   7  -5  -2  722.53   28.40
   7   5  -2  742.53   27.70
   7   5  -2  729.53   28.30
  -7   5   2  758.22   28.60
  -5  -5   2  718.73   27.20
   5  -5  -2  719.63   28.10
   5  -5  -2  735.63   27.80
  -5  -5   2  704.33   27.80
   5  -5  -2  744.63   28.10
  -5  -5   2  714.73   28.70
   5   5  -2  746.13   27.20
  -5   5   2  798.92   27.90
   5   5  -2  727.93   28.00
  -3  -5   2  723.83   28.90
   3  -5  -2  833.92   30.60
   3  -5  -2  785.32   30.50
  -3  -5   2  791.82   29.70
   3   5  -2  825.52   30.50
   3   5  -2  780.62   29.20
  -3   5   2  778.22   28.60
   1  -5  -2  141.49    6.70
   1  -5  -2  134.29    6.50
  -1  -5   2  149.29    6.90
  -1  -5   2  144.19    7.40
  -1   5   2  151.58    6.60
   1   5  -2  140.29    6.60
  -1  -5  -2  998.20   37.70
   1  -5   2 1056.29   38.00
  -1  -5  -2 1028.40   37.90
  -1  -5  -2  971.10   37.60
   1   5   2  980.20   37.50
  -1   5  -2 1033.20   37.80
  -3  -5  -2 1740.93   69.39
  -3  -5  -2 1967.70   69.49
   3  -5   2 1853.81   70.69
   3  -5   2 1994.40   70.09
  -3  -5  -2 1909.81   69.49
   3   5   2 1904.11   69.59
  -3   5  -2 1968.70   69.49
   5  -5   2 1201.58   43.00
   5  -5   2 1137.69   44.80
   5  -5   2 1269.17   44.10
  -5  -5  -2 1129.89   44.40
  -5  -5  -2 1277.27   44.90
  -5  -5  -2 1179.58   44.60
  -5   5  -2 1225.68   43.40
   5   5   2 1128.49   43.70
  -5   5  -2 1153.78   44.60
   5   5   2 1187.88   44.30
   7  -5   2  825.22   31.70
   7  -5   2  846.52   32.50
  -7  -5  -2  838.72   32.40
   7  -5   2  839.92   31.00
  -7  -5  -2  831.02   32.10
  -7  -5  -2  856.21   31.80
  -7   5  -2  817.22   32.10
  -7   5  -2  851.91   31.20
   7   5   2  841.02   31.30
   7   5   2  825.52   32.10
   9  -5   2  444.26   17.10
   9  -5   2  435.96   17.50
  -9  -5  -2  438.86   18.30
  -9  -5  -2  462.35   18.80
   9  -5   2  430.96   18.30
  -9  -5  -2  449.36   17.70
   9   5   2  423.16   18.00
  -9   5  -2  442.26   18.40
   9   5   2  452.35   17.30
  -9   5  -2  432.56   17.60
   9   5   2  425.46   16.90
  11  -5   2  526.15   20.80
  11  -5   2  521.05   20.70
 -11  -5  -2  512.05   20.50
  11  -5   2  498.85   21.60
 -11  -5  -2  529.55   21.90
 -11  -5  -2  526.95   21.40
  11   5   2  522.15   20.10
  11   5   2  537.55   20.50
  11   5   2  542.05   21.70
 -11   5  -2  525.75   20.90
  13  -5   2  476.15   20.30
 -13  -5  -2  475.55   20.90
 -13  -5  -2  496.45   20.40
 -13  -5  -2  477.45   19.10
  13  -5   2  495.85   19.70
  13   5   2  465.05   18.50
  13   5   2  489.35   19.20
  13   5   2  482.25   20.40
 -13   5  -2  493.05   20.10
 -15  -5  -2   45.30    4.70
  15  -5   2   38.30    3.90
 -15  -5  -2   33.70    4.40
  15  -5   2   36.10    3.90
 -15  -5  -2   35.80    2.80
  15   5   2   29.80    3.90
 -15   5  -2   38.00    4.30
  15   5   2   34.10    3.40
  15   5   2   28.30    2.30
  17  -5   2  259.27   13.00
 -17  -5  -2  269.87   12.70
 -17  -5  -2  224.98   12.80
  17  -5   2  259.97   12.70
  17   5   2  276.37   12.10
 -17   5  -2  249.38   12.30
  17   5   2  276.97   13.50
  19  -5   2   75.99    5.70
 -19  -5  -2   81.39    6.90
  19  -5   2   83.49    6.10
 -19   5  -2   68.99    5.80
  19   5   2   83.69    5.60
  19   5   2   79.49    6.40
 -21  -5  -2  164.08   10.60
  21  -5   2  198.28   10.70
  21  -5   2  179.78   10.20
 -21   5  -2  158.48    9.60
  21   5   2  194.38   11.30
  21   5   2  160.78    9.40
  23  -5   2  107.59    7.80
  23  -5   2   88.39    6.90
 -23  -5  -2   87.39    8.80
  23   5   2   99.49    8.00
 -23   5  -2   74.69    6.70
  23   5   2   90.09    6.40
  25  -5   2   20.70    4.00
 -25  -5  -2   27.50    5.10
  25  -5   2   26.20    4.70
  25   5   2   27.40    5.00
 -25   5  -2   26.20    4.60
  25   5   2   21.60    3.70
  27  -5   2   23.60    4.60
 -27  -5  -2   15.80    4.60
 -27   5  -2   19.90    4.60
  27   5   2   13.90    4.30
 -28  -6   2   -0.80    2.50
 -28  -6   2    0.50    2.50
  28  -6  -2    1.50    2.30
 -28   6   2   -1.50    1.90
  28   6  -2    4.30    2.90
  28   6  -2    5.70    2.50
  26  -6  -2    4.10    2.60
 -26  -6   2    3.20    2.70
 -26  -6   2    2.20    2.20
  26   6  -2    5.60    3.00
  26   6  -2    4.00    2.20
 -26   6   2    2.70    2.50
  24  -6  -2    0.10    1.50
 -24  -6   2    0.40    2.20
  24  -6  -2   -0.40    1.60
 -24  -6   2    1.00    1.90
  24   6  -2    4.10    2.00
  24   6  -2    5.60    2.50
 -24   6   2    2.90    2.00
  22  -6  -2    4.80    2.10
 -22  -6   2    2.60    2.20
  22  -6  -2    0.80    1.40
 -22  -6   2    4.60    2.30
  22   6  -2    1.40    1.60
  22   6  -2    2.20    1.70
 -22   6   2    3.00    1.90
  20  -6  -2    7.10    2.20
 -20  -6   2    4.30    2.30
 -20  -6   2    6.90    2.50
  20  -6  -2    5.60    2.00
 -20   6   2    5.10    2.10
  20   6  -2   12.60    3.00
  20   6  -2    4.10    1.80
  18  -6  -2    1.60    1.20
 -18  -6   2    1.30    1.70
  18  -6  -2    0.50    1.30
 -18  -6   2    2.60    1.80
 -18   6   2    0.40    1.30
  18   6  -2    1.80    1.50
  18   6  -2   -0.10    1.30
  16  -6  -2    2.10    1.50
  16  -6  -2    6.30    1.90
 -16  -6   2    5.20    2.10
 -16  -6   2    5.10    2.00
  16   6  -2    5.80    1.90
  16   6  -2    5.40    1.90
 -16   6   2    3.90    1.60
  14  -6  -2   73.69    4.50
 -14  -6   2   57.89    4.80
  14  -6  -2   63.99    4.80
  14  -6  -2   79.19    5.20
 -14  -6   2   76.79    5.80
  14   6  -2   72.49    5.10
 -14   6   2   68.69    4.70
  14   6  -2   75.09    5.00
  12  -6  -2   90.89    5.70
  12  -6  -2   96.19    5.30
 -12  -6   2   90.09    6.20
  12  -6  -2   88.79    5.50
 -12  -6   2   90.39    5.60
  12   6  -2   91.29    5.50
 -12   6   2   92.29    5.70
  12   6  -2   93.29    5.40
 -12   6   2   90.39    5.40
  10  -6  -2   49.70    3.60
 -10  -6   2   56.89    4.60
 -10  -6   2   54.59    3.90
  10  -6  -2   55.39    3.80
  10  -6  -2   51.69    3.90
 -10   6   2   58.39    4.00
 -10   6   2   49.10    3.60
  10   6  -2   57.69    3.60
  10   6  -2   51.79    3.90
   8  -6  -2   34.50    2.70
  -8  -6   2   42.40    4.50
   8  -6  -2   30.80    3.10
  -8  -6   2   36.00    2.80
   8  -6  -2   33.30    2.90
   8   6  -2   38.10    3.20
  -8   6   2   31.90    2.80
   8   6  -2   32.80    2.40
  -8   6   2   34.20    2.80
   6  -6  -2  194.18    9.00
   6  -6  -2  184.18    8.90
  -6  -6   2  198.28    8.20
  -6  -6   2  184.28    9.50
   6  -6  -2  195.18    8.50
   6   6  -2  195.48    9.00
  -6   6   2  189.08    8.70
   6   6  -2  192.28    8.00
   4  -6  -2   51.39    3.70
   4  -6  -2   52.69    3.70
  -4  -6   2   56.69    4.20
   4   6  -2   55.09    3.70
  -4   6   2   59.19    3.60
   4   6  -2   61.19    2.70
  -2  -6   2   21.60    2.80
   2  -6  -2   18.30    2.40
   2  -6  -2   22.70    2.60
  -2   6   2   19.80    2.20
   2   6  -2   19.40    2.30
   0  -6  -2   34.50    2.90
   0  -6  -2   37.70    2.90
   0  -6   2   32.50    3.00
   0  -6   2   40.70    3.00
   0  -6  -2   39.20    3.00
   0   6  -2   36.10    2.90
   0   6   2   35.70    2.60
   2  -6   2  161.38    8.60
  -2  -6  -2  166.18    8.00
   2  -6   2  171.08    8.20
  -2  -6  -2  165.68    8.10
  -2  -6  -2  168.08    8.00
  -2   6  -2  177.78    8.20
   2   6   2  184.18    7.80
  -4  -6  -2   43.60    3.30
  -4  -6  -2   43.20    3.20
  -4  -6  -2   47.40    3.60
   4  -6   2   40.60    3.50
   4  -6   2   30.40    3.20
   4   6   2   43.30    3.20
  -4   6  -2   42.00    3.30
   4   6   2   40.40    2.80
  -6  -6  -2   18.20    2.60
   6  -6   2   18.20    1.30
  -6  -6  -2   15.90    2.30
   6  -6   2   17.40    2.40
  -6  -6  -2   16.50    2.20
   6  -6   2   17.10    2.60
  -6   6  -2   19.80    2.60
   6   6   2   16.30    2.20
  -6   6  -2   16.90    1.70
   6   6   2   17.70    2.40
   8  -6   2   38.70    2.50
  -8  -6  -2   43.70    3.80
   8  -6   2   39.40    3.50
   8  -6   2   37.70    3.10
  -8  -6  -2   39.70    3.40
  -8  -6  -2   38.00    3.00
  -8   6  -2   45.20    3.60
   8   6   2   37.70    3.00
   8   6   2   38.50    3.70
  -8   6  -2   36.50    2.70
  10  -6   2   29.50    3.60
 -10  -6  -2   46.90    3.80
  10  -6   2   42.10    2.90
 -10  -6  -2   42.00    3.20
 -10  -6  -2   39.20    4.40
  10   6   2   41.00    2.80
 -10   6  -2   43.00    3.70
  10   6   2   44.30    3.70
 -10   6  -2   40.40    3.30
  10   6   2   39.00    3.20
  12  -6   2   19.20    3.10
 -12  -6  -2   19.20    3.00
  12  -6   2   24.00    2.70
 -12  -6  -2   13.80    2.80
 -12  -6  -2   21.20    2.50
  12   6   2   13.30    2.50
 -12   6  -2   15.60    2.90
  12   6   2   16.30    2.00
 -12   6  -2   15.50    2.50
  12   6   2   13.70    2.20
 -14  -6  -2   29.30    4.00
 -14  -6  -2   24.30    4.00
  14  -6   2   33.40    3.60
  14  -6   2   37.10    4.30
 -14  -6  -2   29.70    3.00
 -14   6  -2   39.00    4.00
  14   6   2   37.00    3.60
  14   6   2   31.20    2.60
 -14   6  -2   28.80    3.80
  14   6   2   41.10    4.50
  16  -6   2    3.50    1.60
  16  -6   2    4.40    1.60
 -16  -6  -2    4.10    2.00
 -16  -6  -2    2.70    2.10
  16   6   2    1.00    1.40
 -16   6  -2   -0.70    1.10
  16   6   2    4.10    1.60
 -16   6  -2    4.10    1.70
  18  -6   2   53.99    5.00
 -18  -6  -2   60.59    6.20
  18  -6   2   60.39    4.90
 -18  -6  -2   49.00    5.90
  18   6   2   65.99    5.60
  18   6   2   53.69    4.40
 -18   6  -2   55.19    5.00
  20  -6   2   43.20    5.00
 -20  -6  -2   43.60    5.40
  20  -6   2   42.40    5.10
 -20  -6  -2   32.60    5.00
 -20   6  -2   38.90    4.90
  20   6   2   36.00    4.10
  20   6   2   38.40    5.10
  22  -6   2   13.80    3.00
 -22  -6  -2   20.50    4.00
 -22  -6  -2   14.70    3.70
  22  -6   2   16.50    3.50
  22   6   2   20.90    4.20
 -22   6  -2   13.10    3.10
  22   6   2   13.40    3.10
 -24  -6  -2    3.30    2.60
  24  -6   2    8.10    2.60
  24  -6   2    4.90    2.50
 -24  -6  -2    5.60    2.80
  24   6   2    7.10    2.80
 -24   6  -2   14.30    3.40
  24   6   2    6.50    2.30
 -26  -6  -2   28.10    5.40
 -26  -6  -2   32.40    5.50
  26  -6   2   26.00    4.50
  26  -6   2   40.40    5.70
  26   6   2   28.60    5.50
  26   6   2   29.60    4.30
 -28  -6  -2    5.20    3.50
  28   6   2    6.00    2.50
  27  -7  -2   50.59    6.40
 -27  -7   2   49.40    7.20
 -27  -7   2   35.90    6.10
 -27   7   2   45.10    6.20
  27   7  -2   42.20    6.50
  27   7  -2   42.20    5.60
  25  -7  -2   28.30    4.50
 -25  -7   2   31.30    5.50
  25  -7  -2   23.70    4.20
 -25  -7   2   25.10    4.90
 -25   7   2   20.60    4.20
  25   7  -2   24.00    3.90
  25   7  -2   26.60    5.00
  23  -7  -2   24.10    4.00
 -23  -7   2   22.10    4.20
  23  -7  -2   19.10    3.60
 -23  -7   2   32.60    5.40
  23   7  -2   33.30    4.40
  23   7  -2   21.80    4.40
 -23   7   2   14.20    3.30
  21  -7  -2  104.09    7.10
 -21  -7   2  105.09    8.20
  21  -7  -2  108.99    7.40
 -21  -7   2   92.19    7.40
 -21   7   2  102.39    7.30
  21   7  -2   99.79    7.50
  21   7  -2   94.69    6.70
 -19  -7   2   44.60    5.20
  19  -7  -2   37.70    4.60
 -19  -7   2   45.50    5.80
  19  -7  -2   45.80    5.00
  19   7  -2   46.30    5.20
  19   7  -2   45.70    4.80
 -19   7   2   40.00    4.90
  17  -7  -2  176.78    9.50
  17  -7  -2  179.28    9.30
 -17  -7   2  146.49    8.90
 -17  -7   2  170.28   10.10
  17   7  -2  143.39    8.60
 -17   7   2  157.88    8.70
  17   7  -2  174.68    9.50
 -17   7   2  170.48    9.40
  15  -7  -2   83.09    5.80
  15  -7  -2   97.19    6.30
 -15  -7   2   96.29    6.90
 -15  -7   2   88.79    6.00
 -15   7   2   83.09    6.00
 -15   7   2   77.99    5.50
  15   7  -2   94.79    6.20
  15   7  -2   94.39    6.10
  13  -7  -2  157.28    8.10
  13  -7  -2  155.58    8.20
  13  -7  -2  155.88    8.60
 -13  -7   2  149.59    9.10
 -13  -7   2  149.79    8.10
 -13   7   2  143.49    7.70
  13   7  -2  162.68    8.20
  13   7  -2  161.38    8.30
 -13   7   2  152.78    8.30
 -11  -7   2  108.39    6.20
  11  -7  -2  107.99    6.20
 -11  -7   2  105.69    7.10
  11  -7  -2  109.19    6.50
  11  -7  -2  111.49    6.00
  11   7  -2  107.09    5.80
 -11   7   2  100.59    6.10
  11   7  -2  102.89    6.20
 -11   7   2  105.19    5.80
   9  -7  -2  388.96   15.80
   9  -7  -2  380.26   16.30
  -9  -7   2  403.26   17.70
  -9  -7   2  376.36   15.80
   9  -7  -2  394.56   16.60
  -9   7   2  370.56   16.30
  -9   7   2  401.56   15.90
   9   7  -2  360.56   16.30
   9   7  -2  391.56   15.50
   7  -7  -2 1036.50   37.80
  -7  -7   2  980.60   37.30
   7  -7  -2 1040.00   38.80
   7  -7  -2  957.00   38.50
  -7  -7   2 1015.50   39.50
   7   7  -2 1010.70   38.40
  -7   7   2 1018.20   38.30
   7   7  -2  992.70   37.20
   5  -7  -2  247.28   11.80
   5  -7  -2  267.47   11.90
  -5  -7   2  266.17   12.60
  -5   7   2  261.17   11.40
   5   7  -2  256.97   10.20
   5   7  -2  265.07   11.70
  -3  -7   2 1234.68   47.40
   3  -7  -2 1277.87   47.80
   3  -7  -2 1245.38   47.60
  -3   7   2 1241.18   46.20
   3   7  -2 1260.97   47.30
  -1  -7   2  237.58   11.80
   1  -7  -2  256.97   11.60
   1  -7  -2  252.07   11.50
   1   7  -2  248.18   11.30
  -1   7   2  254.57   10.80
  -1  -7  -2  702.03   27.90
   1  -7   2  724.73   29.30
  -1  -7  -2  695.03   27.90
  -1  -7  -2  727.13   27.50
   1   7   2  740.33   28.00
  -1   7  -2  708.93   27.90
  -3  -7  -2  915.51   35.00
  -3  -7  -2  883.81   34.60
   3  -7   2  944.11   36.40
  -3  -7  -2  901.41   35.00
   3   7   2  912.11   34.90
   3   7   2  921.31   35.00
  -3   7  -2  924.11   35.00
   5  -7   2  220.28   11.20
  -5  -7  -2  216.38   10.50
  -5  -7  -2  214.98   10.30
  -5  -7  -2  226.38   10.30
   5   7   2  231.38   10.10
  -5   7  -2  225.38   10.40
   5   7   2  231.98   10.40
  -7  -7  -2  221.28   10.70
  -7  -7  -2  219.38   10.70
  -7  -7  -2  221.28   10.40
   7  -7   2  220.48   11.30
   7   7   2  236.48   10.70
   7   7   2  237.18   10.30
  -7   7  -2  219.58   10.60
   9  -7   2  291.77   13.70
  -9  -7  -2  308.07   13.80
  -9  -7  -2  283.27   13.50
  -9  -7  -2  292.27   13.00
   9   7   2  286.47   13.10
   9   7   2  297.07   12.50
  -9   7  -2  294.97   13.60
  11  -7   2  586.44   24.50
 -11  -7  -2  622.04   24.70
 -11  -7  -2  575.74   24.40
 -11  -7  -2  586.74   23.60
 -11   7  -2  566.64   24.30
  11   7   2  568.34   22.70
  11   7   2  622.44   24.20
  11   7   2  570.14   23.30
 -13  -7  -2  261.07   13.20
  13  -7   2  262.27   12.80
 -13  -7  -2  271.37   13.50
 -13  -7  -2  276.17   12.30
 -13   7  -2  283.87   13.40
  13   7   2  242.48   11.00
  13   7   2  252.87   11.50
  13   7   2  281.37   12.70
 -15  -7  -2  176.38    9.70
  15  -7   2  155.68    9.40
 -15  -7  -2  163.18    8.30
 -15  -7  -2  163.88    9.90
  15   7   2  160.28    7.70
  15   7   2  178.88    8.50
 -15   7  -2  172.28    9.80
  15   7   2  163.88    9.30
 -17  -7  -2  203.38   11.70
 -17  -7  -2  220.78   11.70
  17  -7   2  217.38   11.80
  17   7   2  221.78   11.90
 -17   7  -2  202.48   11.50
  17   7   2  229.08   10.80
 -19  -7  -2   69.39    6.20
 -19  -7  -2   66.29    7.20
  19  -7   2   70.59    6.00
 -19   7  -2   65.69    6.80
  19   7   2   74.69    5.40
  19   7   2   80.59    6.50
 -21  -7  -2   89.79    7.20
 -21  -7  -2   69.69    7.70
  21  -7   2   75.89    6.40
  21   7   2   81.59    5.80
  21   7   2   83.59    8.10
 -21   7  -2   74.19    7.80
 -23  -7  -2   31.30    5.30
  23  -7   2   19.60    3.70
 -23  -7  -2   21.60    4.80
 -23   7  -2   17.80    3.90
  23   7   2   20.80    3.50
  23   7   2   19.30    4.20
  25  -7   2    1.00    1.70
 -25  -7  -2   -1.70    2.20
 -25  -7  -2   -0.40    2.30
 -25   7  -2    0.30    2.00
  25   7   2    2.40    2.30
  25   7   2    2.10    2.00
 -26  -8   2    0.20    2.70
 -26  -8   2    2.10    2.70
  26  -8  -2    0.20    1.70
 -26   8   2    1.40    2.30
  26   8  -2    0.30    1.70
 -24  -8   2    0.90    2.50
  24  -8  -2    4.20    2.30
 -24  -8   2    2.50    2.30
  24   8  -2    6.70    3.60
  24   8  -2    3.10    2.20
 -24   8   2    0.80    1.90
 -22  -8   2    1.20    2.10
  22  -8  -2   -1.40    1.30
 -22  -8   2   -0.10    2.00
  22   8  -2    2.30    1.80
 -22   8   2    0.70    2.00
  22   8  -2    3.20    2.40
  20  -8  -2  143.99   10.20
  20  -8  -2  147.89    9.10
 -20  -8   2  150.68   10.30
 -20  -8   2  143.39    9.20
 -20   8   2  144.49    9.30
  20   8  -2  154.68    8.90
  20   8  -2  143.69    9.50
 -18  -8   2    1.60    2.00
 -18  -8   2    2.40    1.90
  18  -8  -2    4.80    2.00
  18  -8  -2    0.00    1.50
 -18   8   2    1.90    1.70
  18   8  -2    1.50    1.60
  18   8  -2    1.50    1.60
  16  -8  -2   27.40    3.90
  16  -8  -2   32.70    3.90
 -16  -8   2   37.50    5.10
 -16  -8   2   33.30    4.30
  16   8  -2   37.00    4.20
 -16   8   2   28.40    4.20
 -16   8   2   33.50    4.10
 -14  -8   2    3.00    1.90
  14  -8  -2    3.10    1.60
  14  -8  -2    3.50    1.50
  14  -8  -2    2.60    1.40
 -14  -8   2    2.20    1.80
 -14   8   2    2.60    1.50
  14   8  -2    4.70    1.80
 -14   8   2    4.40    1.60
  12  -8  -2  557.54   23.90
 -12  -8   2  578.84   24.30
  12  -8  -2  576.94   23.60
  12  -8  -2  593.54   23.30
  12   8  -2  567.44   23.50
 -12   8   2  528.85   22.50
 -12   8   2  521.55   21.70
 -10  -8   2   98.89    6.90
  10  -8  -2   81.69    5.70
  10  -8  -2   88.09    5.30
  10  -8  -2   96.29    5.90
 -10   8   2   98.99    6.00
 -10   8   2   83.09    5.10
  10   8  -2   87.39    5.80
   8  -8  -2   39.40    4.20
   8  -8  -2   45.00    3.20
   8  -8  -2   50.49    4.00
  -8  -8   2   44.20    4.80
  -8   8   2   40.70    3.20
   8   8  -2   44.70    3.90
  -8   8   2   41.60    4.10
   6  -8  -2   17.60    2.70
  -6  -8   2   14.00    2.70
   6  -8  -2   15.20    2.40
   6   8  -2   16.20    2.70
  -6   8   2   17.30    2.60
   4  -8  -2  546.25   22.60
   4  -8  -2  515.05   22.30
  -4  -8   2  587.74   24.40
  -4   8   2  567.14   23.00
   4   8  -2  561.54   22.20
   2  -8  -2  118.99    6.90
  -2  -8   2  107.39    7.10
   2  -8  -2  114.39    6.80
  -2   8   2  115.79    6.20
   2   8  -2  126.79    6.90
   0  -8  -2    8.80    1.90
   0  -8   2   10.60    2.20
   0  -8  -2    8.40    1.90
   0   8   2    7.80    1.70
   0   8  -2    7.30    1.80
  -2  -8  -2   80.89    5.40
   2  -8   2   81.59    5.70
  -2  -8  -2   85.09    5.50
  -2  -8  -2   77.29    4.90
  -2   8  -2   80.79    5.40
   2   8   2   77.19    4.70
  -4  -8  -2  284.87   13.00
   4  -8   2  284.47   14.00
  -4  -8  -2  270.27   12.90
  -4  -8  -2  284.67   12.60
  -4   8  -2  288.87   13.10
   4   8   2  296.47   12.70
   4   8   2  296.67   12.70
  -6  -8  -2  102.29    6.40
  -6  -8  -2  109.99    6.60
  -6  -8  -2  105.59    6.30
   6  -8   2  119.19    7.30
   6   8   2  110.09    6.20
  -6   8  -2  102.79    6.40
   6   8   2  105.29    6.10
  -8  -8  -2  150.68    8.30
  -8  -8  -2  160.18    8.80
   8  -8   2  157.58    9.10
  -8  -8  -2  158.08    8.40
   8   8   2  171.88    8.20
  -8   8  -2  152.38    8.50
   8   8   2  156.08    8.30
 -10  -8  -2  164.78    9.00
 -10  -8  -2  181.48    9.40
 -10  -8  -2  151.78    8.40
  10  -8   2  161.08    9.10
  10   8   2  156.48    8.50
  10   8   2  164.68    8.10
 -10   8  -2  143.79    8.80
 -12  -8  -2    2.60    1.30
 -12  -8  -2   -0.10    1.60
 -12  -8  -2    2.40    1.40
  12  -8   2    1.60    1.30
  12   8   2    2.20    1.10
  12   8   2    0.70    1.30
 -12   8  -2   -0.20    1.30
  12   8   2   -0.30    1.10
 -14  -8  -2    6.40    1.70
 -14  -8  -2   10.90    2.80
 -14  -8  -2   11.60    2.70
  14  -8   2   16.20    3.10
  14   8   2    8.10    2.30
  14   8   2   11.20    2.30
  14   8   2   10.00    1.90
 -14   8  -2   13.20    2.90
 -16  -8  -2   57.59    6.40
 -16  -8  -2   71.69    6.00
  16  -8   2   63.19    5.50
  16   8   2   65.49    5.60
 -16   8  -2   67.39    5.80
  16   8   2   60.89    4.70
 -18  -8  -2   74.09    7.70
 -18  -8  -2   82.09    6.80
  18  -8   2   79.39    6.40
 -18   8  -2   72.09    7.20
  18   8   2   73.89    6.30
  18   8   2   84.09    5.80
  20  -8   2    3.90    2.00
 -20  -8  -2    1.70    2.30
 -20  -8  -2    2.90    2.40
  20   8   2    4.40    2.10
  20   8   2    6.80    2.40
 -20   8  -2    2.90    2.20
 -22  -8  -2   23.00    4.50
  22  -8   2   12.30    3.20
 -22  -8  -2   16.70    4.40
  22   8   2    9.90    2.50
 -22   8  -2   16.80    3.90
  22   8   2   17.10    3.70
  24  -8   2    0.40    2.00
 -24  -8  -2   -3.20    2.50
 -24  -8  -2   -0.80    2.50
  24   8   2    2.90    2.60
 -24   8  -2   -0.20    2.00
  24   8   2    0.50    1.80
 -25  -9   2    5.40    3.20
 -25   9   2   -0.80    2.20
  25   9  -2    1.10    2.00
  23  -9  -2   43.00    5.50
 -23  -9   2   53.39    7.30
 -23   9   2   47.90    6.20
  23   9  -2   47.70    5.40
  21  -9  -2   35.70    5.00
 -21  -9   2   27.30    5.10
  21   9  -2   33.50    4.50
 -21   9   2   32.80    5.00
  19  -9  -2    1.90    1.60
 -19  -9   2    4.60    2.50
  19   9  -2    4.60    2.30
 -19   9   2    2.20    1.90
 -17  -9   2   65.79    7.20
  17  -9  -2   62.39    5.40
 -17   9   2   60.19    6.10
  17   9  -2   65.79    5.50
 -15  -9   2   26.50    4.70
  15  -9  -2   31.00    4.20
  15   9  -2   33.80    4.30
 -15   9   2   33.70    4.40
 -13  -9   2  198.78   11.70
  13  -9  -2  205.18   10.60
  13   9  -2  180.28   10.00
 -13   9   2  197.88   10.60
 -11  -9   2   12.70    3.10
  11  -9  -2    6.80    1.90
  11  -9  -2    2.40    1.30
 -11   9   2    5.90    2.00
  11   9  -2    6.20    2.00
   9  -9  -2   83.29    6.00
  -9  -9   2   88.09    6.90
   9  -9  -2   88.39    6.20
  -9   9   2   84.59    5.70
   9   9  -2  100.29    6.40
   7  -9  -2  285.57   13.50
   7  -9  -2  301.97   13.60
  -7  -9   2  280.67   14.30
   7   9  -2  258.87   12.90
  -7   9   2  291.47   13.20
   5  -9  -2  151.88    8.40
  -5  -9   2  142.39    8.70
   5  -9  -2  139.49    8.10
   5   9  -2  132.69    7.80
  -5   9   2  139.69    7.60
   3  -9  -2  246.28   11.90
   3  -9  -2  228.38   11.60
  -3  -9   2  234.98   12.60
   3   9  -2  230.88   11.30
  -3   9   2  250.47   11.40
   1  -9  -2  330.07   15.20
   1  -9  -2  319.77   15.00
  -1  -9   2  325.27   15.60
  -1   9   2  326.67   14.20
   1   9  -2  336.87   14.90
   1  -9   2  279.67   14.00
  -1  -9  -2  294.47   13.70
  -1  -9  -2  292.47   13.60
   1   9   2  283.07   12.50
  -1   9  -2  278.87   13.30
  -3  -9  -2   11.10    2.40
  -3  -9  -2    8.50    2.20
   3  -9   2    9.40    2.50
  -3   9  -2   17.40    3.00
   3   9   2    8.40    1.90
  -5  -9  -2  127.59    7.80
   5  -9   2  119.39    8.00
  -5  -9  -2  149.29    8.30
  -5  -9  -2  135.99    7.70
  -5   9  -2  128.59    7.90
   5   9   2  130.19    6.90
  -7  -9  -2  296.47   14.00
  -7  -9  -2  296.77   13.50
   7  -9   2  289.17   14.20
  -7  -9  -2  301.47   14.30
   7   9   2  303.27   13.70
  -7   9  -2  294.67   14.10
   7   9   2  257.97   12.60
   9  -9   2   40.00    5.00
  -9  -9  -2   39.50    4.70
  -9  -9  -2   37.40    4.20
  -9  -9  -2   39.30    4.40
  -9   9  -2   39.30    4.60
   9   9   2   40.60    4.10
   9   9   2   39.10    4.10
  11  -9   2    9.60    2.50
 -11  -9  -2    9.10    2.60
 -11  -9  -2   13.20    2.60
 -11  -9  -2    8.60    2.50
  11   9   2   13.10    2.40
  11   9   2    8.60    2.10
 -11   9  -2    8.00    2.40
 -13  -9  -2  388.56   17.20
  13  -9   2  420.26   18.70
 -13  -9  -2  381.46   17.80
 -13  -9  -2  396.86   18.50
  13   9   2  431.46   17.90
  13   9   2  395.06   17.10
  13   9   2  346.37   16.30
 -13   9  -2  378.86   18.10
  15  -9   2   54.09    5.80
 -15  -9  -2   71.99    7.10
 -15  -9  -2   73.19    6.40
 -15  -9  -2   66.99    5.20
  15   9   2   54.59    4.10
  15   9   2   62.69    4.80
  15   9   2   59.99    6.00
 -15   9  -2   60.59    6.50
  17  -9   2   87.69    6.90
 -17  -9  -2   95.69    7.40
 -17  -9  -2   72.99    6.70
  17   9   2   83.79    6.70
  17   9   2   80.39    5.90
 -17   9  -2   63.09    6.80
 -19  -9  -2    3.50    2.40
 -19  -9  -2    1.90    1.90
  19  -9   2    4.20    1.90
  19   9   2    1.80    1.80
  19   9   2    3.70    1.90
 -19   9  -2    1.10    2.00
 -21  -9  -2   16.10    4.20
 -21  -9  -2   19.70    4.40
  21  -9   2   20.20    3.90
 -21   9  -2   18.60    4.20
  21   9   2   20.80    4.30
  21   9   2   12.90    2.80
 -23  -9  -2    8.20    3.30
 -23  -9  -2    6.80    3.40
  23  -9   2    5.50    2.70
 -23   9  -2   12.40    3.80
  23   9   2    6.80    2.50
  23   9   2    6.60    3.00
 -22 -10   2   12.50    4.00
  22 -10  -2   15.50    3.40
 -22  10   2   14.80    3.80
  22  10  -2   13.50    3.50
  20 -10  -2   38.50    5.30
 -20 -10   2   51.59    7.20
 -20  10   2   34.80    5.00
  20  10  -2   36.00    4.90
  18 -10  -2   68.39    6.20
 -18 -10   2   67.99    8.00
 -18  10   2   67.49    6.90
  18  10  -2   70.59    6.00
 -16 -10   2  117.49    9.10
  16 -10  -2  126.89    8.30
 -16  10   2  119.79    8.20
  16  10  -2  117.69    8.00
  14 -10  -2   15.30    3.20
 -14 -10   2   18.00    3.80
 -14  10   2   18.00    3.60
  14  10  -2   29.10    4.00
 -12 -10   2  181.48   11.30
  12 -10  -2  151.48    9.40
 -12  10   2  173.88    9.80
  12  10  -2  172.48    9.40
 -10 -10   2   30.10    4.50
  10 -10  -2   30.90    4.10
  10 -10  -2   27.80    3.80
  10  10  -2   22.40    3.70
 -10  10   2   32.20    4.10
  -8 -10   2  280.47   14.40
   8 -10  -2  287.27   14.20
   8 -10  -2  301.67   14.20
  -8  10   2  262.27   12.90
   8  10  -2  282.07   13.70
   6 -10  -2   58.69    5.10
  -6 -10   2   53.89    6.00
   6 -10  -2   52.29    4.80
  -6  10   2   53.39    4.60
   6  10  -2   56.29    4.90
   4 -10  -2  215.38   11.00
   4 -10  -2  197.88   10.60
  -4 -10   2  189.68   11.00
   4  10  -2  171.28    9.90
  -4  10   2  182.28    9.60
  -2 -10   2  125.09    8.40
   2 -10  -2  125.39    7.70
   2 -10  -2  113.79    7.60
  -2  10   2  126.99    7.20
   2  10  -2  120.29    7.30
   0 -10  -2  767.62   31.50
   0 -10  -2  784.62   31.50
   0 -10   2  839.82   33.80
   0  10  -2  751.62   30.90
   0  10   2  782.82   31.70
  -2 -10  -2  127.09    7.90
  -2 -10  -2  128.69    8.00
   2 -10   2  125.89    8.20
   2  10   2  102.69    6.40
  -2  10  -2  123.49    7.70
  -4 -10  -2   60.29    5.10
   4 -10   2   72.49    6.00
  -4 -10  -2   58.39    5.80
  -4  10  -2   60.29    5.20
   4  10   2   55.69    4.60
  -6 -10  -2  130.79    8.20
   6 -10   2  129.69    8.50
  -6 -10  -2  129.39    7.90
   6  10   2  119.79    7.10
  -6  10  -2  116.99    7.80
  -8 -10  -2  267.67   13.50
  -8 -10  -2  282.97   14.00
   8 -10   2  279.67   14.20
   8  10   2  264.07   12.50
  -8  10  -2  272.17   13.70
 -10 -10  -2   65.09    5.30
  10 -10   2   65.09    5.80
 -10 -10  -2   70.89    5.90
 -10  10  -2   61.99    6.30
  10  10   2   73.29    5.30
  12 -10   2  137.49    9.10
 -12 -10  -2  132.69    8.10
 -12 -10  -2  144.49    9.20
  12  10   2  138.59    7.90
 -12  10  -2  122.19    8.40
 -14 -10  -2  123.69    7.80
 -14 -10  -2  129.89    8.90
  14 -10   2  125.29    8.70
  14  10   2  120.59    6.90
  14  10   2  123.99    7.40
 -14  10  -2  117.19    8.40
 -16 -10  -2   34.60    5.40
  16 -10   2   32.70    4.90
 -16  10  -2   33.60    5.20
  16  10   2   33.40    4.20
  18 -10   2  125.69    8.80
 -18 -10  -2  120.69    9.20
  18  10   2  111.49    7.40
 -18  10  -2  115.39    8.90
  20 -10   2   11.80    3.30
 -20 -10  -2   14.50    4.00
  20  10   2   12.70    2.90
 -20  10  -2    6.00    2.90
 -22 -10  -2   21.40    4.70
  22  10   2   23.50    3.90
 -22  10  -2   18.80    4.30
 -21  11   2    8.50    3.00
  21  11  -2   13.50    3.40
  19 -11  -2    4.40    2.30
 -19 -11   2    0.50    2.20
 -19  11   2   -1.50    1.80
  19  11  -2    3.70    2.60
  17 -11  -2    2.70    2.00
 -17 -11   2    4.50    2.50
  17  11  -2    4.40    2.60
 -17  11   2    1.50    2.20
  15 -11  -2    2.20    2.00
 -15 -11   2    1.20    2.20
  15  11  -2    2.80    2.10
 -15  11   2    2.40    1.90
  13 -11  -2   15.40    3.20
 -13 -11   2   18.50    4.10
  13  11  -2   11.70    3.00
 -13  11   2   15.30    3.20
 -11 -11   2    1.90    1.80
  11 -11  -2   -0.40    1.30
 -11  11   2   -0.50    1.60
  11  11  -2    4.00    2.20
   9 -11  -2   20.70    3.60
   9 -11  -2   17.00    3.30
  -9 -11   2   13.00    3.40
   9  11  -2   15.50    3.10
  -9  11   2   14.20    2.90
   7 -11  -2   54.59    5.80
   7 -11  -2   59.79    5.40
  -7 -11   2   56.99    6.60
  -7  11   2   53.89    5.40
   7  11  -2   54.49    5.60
   5 -11  -2    2.70    1.80
   5 -11  -2    1.50    1.60
  -5 -11   2    1.70    1.80
   5  11  -2    2.50    1.70
  -5  11   2    0.10    1.30
  -3 -11   2    9.70    2.70
   3 -11  -2    8.40    2.50
   3 -11  -2    8.10    2.40
  -3  11   2    8.50    2.20
   3  11  -2    6.10    2.30
  -1 -11   2    2.10    1.80
   1 -11  -2    2.60    1.60
   1 -11  -2    3.10    1.80
  -1  11   2    4.80    1.80
   1  11  -2    1.50    1.60
  -1 -11  -2   33.90    4.60
   1 -11   2   45.70    5.80
  -1 -11  -2   34.60    4.60
   1  11   2   44.40    4.60
  -1  11  -2   40.70    4.70
  -3 -11  -2   23.00    3.90
   3 -11   2   26.30    4.40
  -3 -11  -2   27.30    4.10
  -3  11  -2   16.80    3.20
   3  11   2   21.20    3.30
  -5 -11  -2   25.60    4.10
  -5 -11  -2   14.40    3.10
   5 -11   2   19.50    3.80
   5  11   2   21.70    3.20
  -5  11  -2   19.20    3.70
  -7 -11  -2   10.90    3.00
   7 -11   2   16.90    3.70
  -7 -11  -2    9.70    2.50
  -7  11  -2   13.10    3.10
   7  11   2   11.80    2.80
  -9 -11  -2   32.30    4.40
  -9 -11  -2   21.50    3.90
   9 -11   2   28.80    4.50
   9  11   2   25.20    3.50
  -9  11  -2   28.00    4.40
  11 -11   2   -0.60    1.50
 -11 -11  -2    2.90    1.90
 -11 -11  -2    0.50    1.40
  11  11   2    2.50    1.80
 -11  11  -2    0.30    1.90
  13 -11   2    4.40    2.20
 -13 -11  -2    2.70    2.10
 -13 -11  -2    4.40    2.00
  13  11   2    4.40    2.00
 -13  11  -2    6.40    2.50
  13  11   2    5.50    2.00
 -15 -11  -2    5.40    2.70
  15 -11   2    3.50    2.20
  15  11   2    3.30    2.00
  15  11   2    5.30    2.20
 -15  11  -2    8.00    2.60
 -17 -11  -2   10.50    3.40
  17 -11   2    9.90    2.90
 -17  11  -2   14.00    3.60
  17  11   2   17.60    3.40
  19 -11   2    3.10    2.40
 -19 -11  -2    2.50    2.60
 -19  11  -2    2.40    2.40
  19  11   2    2.40    2.10
  18 -12  -2    4.30    2.50
 -18 -12   2    3.70    2.80
 -18  12   2    2.20    2.20
  18  12  -2    3.30    2.30
  16 -12  -2   15.60    3.60
 -16 -12   2   20.60    4.80
  16  12  -2   18.50    3.90
 -16  12   2   16.60    3.70
 -14 -12   2   26.80    5.20
  14 -12  -2   31.40    4.90
 -14  12   2   33.30    4.90
  14  12  -2   34.00    4.70
  12 -12  -2   70.99    6.50
 -12 -12   2   78.89    8.40
  12  12  -2   80.89    6.60
 -12  12   2   71.19    7.00
  10 -12  -2   19.80    3.80
 -10 -12   2   17.00    4.00
  10  12  -2   17.60    3.50
 -10  12   2   19.90    3.70
   8 -12  -2  294.47   14.80
  -8 -12   2  335.37   18.00
  -8  12   2  323.77   15.80
   8  12  -2  272.17   14.20
  -6 -12   2  101.99    8.30
   6 -12  -2  111.59    7.90
   6 -12  -2  106.49    7.80
   6  12  -2  104.19    7.40
  -6  12   2  106.19    7.20
  -4 -12   2  289.57   15.40
   4 -12  -2  293.57   15.00
   4 -12  -2  271.07   14.60
  -4  12   2  267.67   13.40
   4  12  -2  290.47   14.40
   2 -12  -2  135.09    8.90
   2 -12  -2  119.19    8.40
  -2 -12   2  113.69    8.70
  -2  12   2  115.69    7.30
   2  12  -2  123.49    8.20
   0 -12   2  155.38   10.20
   0 -12  -2  167.98   10.20
   0 -12  -2  156.28   10.20
   0  12  -2  162.68    9.70
   0  12   2  144.39    8.50
  -2 -12  -2   61.99    6.50
  -2 -12  -2   60.29    6.40
   2 -12   2   62.29    7.10
  -2  12  -2   44.20    5.40
   2  12   2   59.09    5.10
   4 -12   2  237.08   13.70
  -4 -12  -2  225.58   12.80
  -4 -12  -2  238.78   12.90
  -4  12  -2  229.88   12.50
   4  12   2  233.68   11.80
  -6 -12  -2   72.29    6.60
  -6 -12  -2   80.09    6.60
   6 -12   2   70.89    7.70
   6  12   2   82.39    6.20
  -6  12  -2   79.19    6.60
  -8 -12  -2   91.39    7.20
   8 -12   2  100.29    8.20
  -8 -12  -2  107.89    8.30
  -8  12  -2  104.99    7.80
   8  12   2  106.49    7.00
 -10 -12  -2   87.89    7.40
  10 -12   2   76.59    7.10
 -10 -12  -2   78.29    6.60
 -10  12  -2   89.59    7.30
  10  12   2   88.49    6.30
  12 -12   2   95.99    7.80
 -12 -12  -2  100.89    8.20
 -12  12  -2   93.69    7.80
  12  12   2   91.89    6.40
  12  12   2   97.09    6.70
  14 -12   2   83.79    7.60
 -14 -12  -2   75.29    8.10
  14  12   2   83.39    6.40
  14  12   2   75.59    5.80
 -14  12  -2   77.49    8.00
 -16 -12  -2   44.90    6.40
  16 -12   2   42.90    6.00
 -16  12  -2   42.50    6.00
  16  12   2   46.60    5.20
 -13 -13   2    1.90    2.50
  13 -13  -2    1.40    2.10
 -13  13   2    3.20    2.40
  13  13  -2    3.20    2.50
  11 -13  -2   27.10    4.60
 -11 -13   2   25.40    5.40
  11  13  -2   26.70    4.50
 -11  13   2   19.90    3.90
  -9 -13   2   18.80    4.60
   9 -13  -2   15.20    3.80
  -9  13   2   11.40    2.90
   9  13  -2   14.70    3.40
  -7 -13   2   -1.50    1.90
   7 -13  -2    1.30    2.00
  -7  13   2   -1.10    1.80
   7  13  -2   -0.20    1.90
  -5 -13   2   16.10    4.00
   5 -13  -2   19.00    3.90
   5  13  -2   13.20    3.40
  -5  13   2   13.00    3.00
   3 -13  -2    0.00    1.90
  -3 -13   2    2.30    2.30
  -3  13   2    2.90    2.10
   3  13  -2    0.30    2.00
  -1 -13   2   27.90    5.00
   1 -13  -2   29.30    4.90
  -1  13   2   27.40    4.00
   1  13  -2   23.60    4.20
  -1 -13  -2   -0.10    1.70
   1 -13   2    0.90    1.60
  -1 -13  -2   -0.80    1.80
   1  13   2    1.20    1.80
  -1  13  -2   -0.40    2.00
  -3 -13  -2    4.90    2.70
  -3 -13  -2    4.60    2.40
   3 -13   2   10.40    3.40
  -3  13  -2    6.00    2.60
   3  13   2    7.20    2.30
  -5 -13  -2    5.50    2.60
   5 -13   2    1.60    2.00
  -5 -13  -2    5.40    2.50
   5  13   2    5.20    2.20
  -5  13  -2    4.00    2.30
   7 -13   2   18.60    4.20
  -7 -13  -2   15.80    3.90
  -7  13  -2   11.40    3.40
   7  13   2   16.30    3.10
  -9 -13  -2   11.80    3.60
   9 -13   2   13.90    3.70
  -9  13  -2   16.10    3.80
   9  13   2   11.90    3.20
 -11 -13  -2   12.00    3.70
  11 -13   2    9.10    3.40
  11  13   2    5.20    2.50
 -11  13  -2    6.90    3.10
  13 -13   2    9.80    3.30
 -13 -13  -2    8.20    3.30
 -13  13  -2   14.80    3.80
  13  13   2    6.50    2.50
  13  13   2   12.50    3.20
   8 -14  -2  101.39    8.40
  -8 -14   2   84.59    9.20
   8  14  -2  108.09    8.30
  -8  14   2   97.49    7.60
  -6 -14   2    7.40    3.20
   6 -14  -2    6.80    2.80
   6  14  -2    6.60    2.80
  -6  14   2    3.90    2.50
  -4 -14   2   26.40    5.30
   4 -14  -2   42.90    5.90
  -4  14   2   45.40    5.40
   4  14  -2   45.00    5.90
  -2 -14   2   66.59    8.10
   2 -14  -2   74.29    8.00
   2  14  -2   85.99    7.30
  -2  14   2   86.99    6.80
   0 -14  -2  176.28   11.70
   0 -14   2  187.18   12.60
   0  14   2  180.38   10.70
   0  14  -2  184.08   11.30
  -2 -14  -2   51.49    6.70
   2 -14   2   39.30    6.20
  -2  14  -2   42.20    5.70
   2  14   2   41.50    5.30
  -4 -14  -2   12.50    3.50
   4 -14   2    3.00    2.40
  -4  14  -2   11.00    3.10
   4  14   2    8.10    2.60
  -6 -14  -2   60.69    7.30
   6 -14   2   64.09    7.90
  -6  14  -2   66.19    7.40
   6  14   2   55.69    6.20
  30   0  -3    0.20    2.00
 -30   0   3    1.30    2.30
  28   0  -3    0.60    1.90
 -28   0   3   -1.10    1.60
 -26   0   3    0.40    1.80
  26   0  -3   -0.50    1.70
 -24   0   3   -1.40    1.40
  24   0  -3   -1.10    1.20
  22   0  -3    1.20    1.50
 -22   0   3   -0.20    1.00
  20   0  -3   -0.50    1.00
 -20   0   3   -1.20    0.90
  18   0  -3    0.60    1.00
 -18   0   3    0.80    1.20
  18   0  -3   -0.50    1.00
 -16   0   3   -0.50    0.80
  16   0  -3    0.10    0.90
  16   0  -3    1.00    1.10
  14   0  -3    0.30    0.80
  14   0  -3    0.50    0.30
 -14   0   3    1.20    1.00
  14   0  -3   -0.20    0.80
 -12   0   3   -0.20    0.70
  12   0  -3    0.70    0.80
  12   0  -3    0.50    0.30
 -12   0   3    0.80    0.50
  12   0  -3    0.30    0.70
  10   0  -3    0.60    0.60
  10   0  -3    0.50    0.30
  10   0  -3   -0.40    0.50
 -10   0   3    1.30    0.80
 -10   0   3    0.10    0.50
  -8   0   3   -0.40    0.40
  -8   0   3   -0.50    0.40
   8   0  -3    0.10    0.50
   8   0  -3    0.70    0.30
   8   0  -3    0.40    0.50
   6   0  -3    0.50    0.30
   6   0  -3    1.20    0.60
   6   0  -3    6.70    1.10
  -6   0   3    1.10    0.50
  -4   0   3    1.20    0.50
   4   0  -3    0.40    0.40
   4   0  -3    0.20    0.40
   4   0  -3    0.60    0.30
   2   0  -3    0.70    0.40
  -2   0   3    1.60    0.40
   2   0  -3    0.50    0.30
   2   0  -3   -0.10    0.20
  -2   0   3    0.60    0.40
   0   0   3    2.10    0.40
   0   0  -3    1.10    0.30
   0   0   3    1.20    0.50
   0   0  -3    0.10    0.30
   0   0  -3    2.40    0.80
   2   0   3    0.60    0.50
  -2   0  -3    0.00    0.60
  -2   0  -3    0.00    0.30
   2   0   3    1.70    0.40
  -4   0  -3    1.50    0.80
   4   0   3    0.40    0.30
  -4   0  -3    0.10    0.40
   4   0   3    0.10    0.50
  -6   0  -3    2.40    0.60
  -6   0  -3    2.60    1.00
   6   0   3    1.50    0.90
   6   0   3    1.90    0.70
  -8   0  -3   -0.10    0.30
   8   0   3    0.30    0.40
  -8   0  -3    0.50    1.00
   8   0   3    0.10    0.60
   8   0   3    0.40    0.70
  10   0   3    0.10    0.60
 -10   0  -3    0.40    0.40
 -10   0  -3   -0.60    0.90
  10   0   3    0.50    0.80
  10   0   3    0.40    0.50
 -12   0  -3    0.20    1.20
  12   0   3   -0.20    0.80
  12   0   3    1.00    0.80
 -12   0  -3    0.50    0.50
 -14   0  -3   -1.70    1.00
 -14   0  -3    0.20    0.50
  14   0   3    1.90    1.20
  14   0   3   -1.30    0.80
 -16   0  -3    0.00    1.50
  16   0   3   -0.90    1.00
  16   0   3    0.20    1.20
  18   0   3    0.50    1.20
 -18   0  -3    0.40    1.50
 -20   0  -3    2.70    2.00
  20   0   3   -1.20    1.10
 -22   0  -3   -1.00    1.50
  22   0   3    2.30    1.90
 -24   0  -3    1.70    2.00
  24   0   3    0.40    1.90
 -26   0  -3   -2.30    1.70
  26   0   3    1.30    2.10
 -28   0  -3   -0.20    2.30
  28   0   3    1.70    2.60
  30   0   3   -1.70    2.10
 -30   0  -3    4.00    3.00
 -31  -1   3    7.20    3.20
  31  -1  -3   -0.60    2.20
 -31   1   3   -0.70    2.40
  31   1  -3    5.10    3.00
  29  -1  -3   11.40    3.60
 -29  -1   3   11.40    3.50
 -29   1   3   21.40    4.60
  29   1  -3   15.30    4.20
 -27  -1   3   23.60    4.30
  27  -1  -3   31.90    5.30
 -27   1   3   20.10    4.30
  27   1  -3   24.50    4.70
  25  -1  -3   20.50    4.00
 -25  -1   3   29.90    4.80
 -25   1   3   24.30    4.30
  25   1  -3   24.20    4.40
  23  -1  -3   31.50    4.50
 -23  -1   3   31.60    4.70
 -23   1   3   25.90    4.30
  23   1  -3   32.60    4.20
  23   1  -3   24.30    4.20
 -21  -1   3   20.40    3.60
  21  -1  -3   22.20    3.60
  21   1  -3   24.20    3.80
  21   1  -3   22.20    3.30
 -21   1   3   20.20    3.70
  19  -1  -3  895.81   35.60
 -19  -1   3  816.62   34.00
 -19   1   3  875.71   34.10
  19   1  -3  862.01   35.50
  19   1  -3  893.11   34.30
 -17  -1   3   36.30    4.20
  17  -1  -3   40.50    4.50
  17   1  -3   53.79    4.00
  17   1  -3   37.00    4.20
 -17   1   3   45.40    4.90
  15  -1  -3  500.15   21.80
 -15  -1   3  538.25   22.00
  15  -1  -3  540.45   19.40
 -15   1   3  535.05   22.00
  15   1  -3  542.45   21.10
  15   1  -3  525.85   21.90
 -13  -1   3   52.89    3.80
  13  -1  -3   48.70    3.80
  13  -1  -3   43.40    2.30
 -13   1   3   51.09    3.80
  13   1  -3   46.10    3.60
 -13   1   3   42.60    2.30
  13   1  -3   45.70    2.20
  13   1  -3   59.59    3.50
  11  -1  -3  844.42   31.50
  11  -1  -3  748.73   30.50
 -11  -1   3  783.22   30.20
 -11  -1   3  855.81   31.60
  11  -1  -3  817.42   29.80
 -11   1   3  825.02   30.10
 -11   1   3  847.12   31.70
  11   1  -3  788.52   29.70
  11   1  -3  881.51   30.70
  11   1  -3  819.42   31.30
  -9  -1   3 1151.98   40.90
  -9  -1   3 1113.39   40.00
   9  -1  -3 1029.20   38.80
   9  -1  -3 1060.89   38.50
   9  -1  -3 1010.10   39.60
  -9   1   3 1061.89   39.80
   9   1  -3 1057.09   38.50
   9   1  -3 1041.90   39.60
   9   1  -3 1139.69   39.00
  -9   1   3 1065.29   41.10
  -7  -1   3 1577.04   55.79
   7  -1  -3 1422.76   53.29
  -7  -1   3 1550.54   56.49
   7  -1  -3 1568.54   53.39
   7  -1  -3 1439.36   54.09
   7   1  -3 1448.16   53.39
   7   1  -3 1453.75   53.29
   7   1  -3 1499.75   54.09
  -7   1   3 1498.55   55.69
   5  -1  -3  521.95   18.60
   5  -1  -3  497.25   19.40
  -5  -1   3  496.95   19.70
  -5  -1   3  548.95   19.50
   5  -1  -3  492.45   18.80
  -5   1   3  513.65   19.30
   5   1  -3  500.85   18.90
   5   1  -3  482.95   19.20
   5   1  -3  525.15   18.80
  -3  -1   3 1707.73   58.29
   3  -1  -3 1556.04   56.69
  -3  -1   3 1577.64   58.19
   3  -1  -3 1495.15   57.09
  -3   1   3 1542.25   58.09
   3   1  -3 1573.54   56.49
   3   1  -3 1655.23   56.89
   3   1  -3 1550.44   56.79
  -1  -1   3 4558.24  167.78
   1  -1  -3 4621.14  162.48
   1  -1  -3 4223.58  161.78
  -1  -1   3 4766.72  167.98
  -1   1   3 4749.22  167.88
   1   1  -3 4716.13  161.88
   1   1  -3 4419.66  161.98
   1   1  -3 4628.04  161.58
  -1  -1  -3 5232.28  196.38
  -1  -1  -3 5224.58  195.88
   1  -1   3 5694.73  194.98
   1  -1   3 5463.95  194.78
  -1   1  -3 5464.95  196.18
  -1   1  -3 5764.12  195.68
   1   1   3 5182.58  194.78
  -1   1  -3 5705.83  196.18
   3  -1   3  756.22   26.80
   3  -1   3  706.13   26.60
  -3  -1  -3  783.62   28.30
  -3  -1  -3  704.73   27.50
   3   1   3  699.33   26.60
  -3   1  -3  804.02   27.50
  -3   1  -3  711.23   27.70
  -3   1  -3  729.43   27.90
   5  -1   3  641.04   23.40
   5  -1   3  631.34   23.80
   5  -1   3  605.34   23.30
  -5  -1  -3  630.64   23.70
  -5  -1  -3  608.64   24.50
   5   1   3  581.44   23.90
   5   1   3  658.83   23.30
  -5   1  -3  628.74   23.90
  -5   1  -3  680.83   24.40
   7  -1   3 1074.09   39.70
  -7  -1  -3 1184.78   42.60
  -7  -1  -3 1090.29   41.20
   7  -1   3 1144.59   39.60
   7  -1   3 1067.79   40.10
  -7   1  -3 1044.20   41.30
  -7   1  -3 1202.58   42.30
   7   1   3 1063.89   39.30
   7   1   3 1019.40   40.40
   9  -1   3  618.64   25.60
  -9  -1  -3  716.13   28.00
   9  -1   3  660.43   26.10
   9  -1   3  698.93   25.30
  -9  -1  -3  705.43   26.40
  -9   1  -3  700.13   26.50
   9   1   3  701.93   25.20
   9   1   3  689.23   26.40
  -9   1  -3  725.73   27.70
  11  -1   3 1117.19   40.30
 -11  -1  -3 1124.29   40.00
  11  -1   3 1108.49   40.90
  11  -1   3 1132.29   41.60
 -11  -1  -3 1054.19   42.00
  11   1   3 1101.89   41.80
  11   1   3 1015.40   40.10
 -11   1  -3 1117.79   41.80
 -11   1  -3 1079.19   40.20
  13  -1   3  179.28    8.90
 -13  -1  -3  181.38    9.40
 -13  -1  -3  178.38    7.30
  13  -1   3  182.98    8.40
  13  -1   3  173.98    7.60
 -13   1  -3  175.88    9.20
 -13   1  -3  172.48    7.40
  13   1   3  169.18    7.40
  13   1   3  177.88    9.10
 -15  -1  -3  525.85   24.00
  15  -1   3  593.74   22.80
  15  -1   3  630.04   25.00
  15  -1   3  600.64   24.10
 -15  -1  -3  608.64   21.70
 -15   1  -3  587.14   21.70
  15   1   3  579.04   22.70
 -15   1  -3  581.04   24.20
  15   1   3  627.44   25.10
 -17  -1  -3  191.78   10.60
  17  -1   3  215.28   11.10
 -17   1  -3  192.88   10.60
  17   1   3  212.18   11.20
 -19  -1  -3  431.86   19.70
  19  -1   3  485.35   21.60
  19   1   3  474.55   21.40
 -19   1  -3  421.36   19.60
  21  -1   3  107.19    7.90
 -21  -1  -3  105.89    7.90
 -21   1  -3  107.19    8.00
  21   1   3  131.49    8.60
  23  -1   3   63.09    6.80
 -23  -1  -3   54.49    6.70
  23   1   3   64.59    7.00
 -23   1  -3   67.29    7.20
  25  -1   3   18.80    4.30
 -25  -1  -3   16.00    3.90
 -25   1  -3   16.40    4.10
  25   1   3   17.90    4.00
  27  -1   3   87.89    9.00
 -27  -1  -3   60.19    7.60
  27   1   3   90.39    9.30
 -27   1  -3   61.99    7.50
 -29  -1  -3   15.20    4.50
  29  -1   3    9.50    3.60
 -29   1  -3   11.40    4.00
  29   1   3    8.00    3.40
 -30  -2   3    2.10    2.00
  30  -2  -3    3.10    2.80
 -30   2   3   -0.60    2.00
  30   2  -3    2.70    2.50
 -28  -2   3    1.20    1.90
  28  -2  -3    3.50    2.40
  28   2  -3    1.60    2.40
 -28   2   3    0.90    2.20
  26  -2  -3    2.80    2.20
 -26  -2   3   -0.30    1.60
  26   2  -3    2.30    1.70
 -26   2   3    3.20    2.10
  26   2  -3    2.70    2.00
 -24  -2   3   23.90    4.30
  24  -2  -3   25.80    4.50
  24   2  -3   29.10    3.90
  24   2  -3   38.00    5.20
 -24   2   3   22.60    4.10
 -22  -2   3    3.70    1.90
  22  -2  -3    2.50    1.90
  22   2  -3    4.30    2.10
  22   2  -3    1.30    1.40
 -22   2   3    1.90    1.90
  20  -2  -3   36.30    4.60
 -20  -2   3   35.80    4.70
 -20   2   3   41.40    5.00
  20   2  -3   38.50    4.20
  20   2  -3   48.40    5.40
 -18  -2   3   92.19    6.30
  18  -2  -3   83.59    6.10
  18   2  -3   84.09    6.10
  18   2  -3   90.59    5.50
 -18   2   3   90.79    6.30
  16  -2  -3   23.50    3.20
  16  -2  -3   31.20    1.90
 -16  -2   3   30.30    3.90
  16   2  -3   25.90    3.60
 -16   2   3   33.00    3.80
  16   2  -3   34.60    2.90
  14  -2  -3  424.76   17.80
  14  -2  -3  427.16   15.80
 -14  -2   3  402.76   17.10
 -14  -2   3  406.96   15.20
  14   2  -3  401.16   16.90
 -14   2   3  386.26   17.10
  14   2  -3  410.76   15.70
  14   2  -3  429.06   17.80
 -14   2   3  420.86   15.20
  12  -2  -3  342.17   12.90
 -12  -2   3  335.17   14.20
  12  -2  -3  335.07   14.50
 -12  -2   3  334.07   12.80
  12   2  -3  332.07   12.90
 -12   2   3  329.07   12.70
  12   2  -3  331.87   13.60
 -12   2   3  341.57   14.30
  12   2  -3  329.17   14.20
  10  -2  -3   35.40    2.60
  10  -2  -3   37.90    3.00
 -10  -2   3   41.40    2.40
 -10  -2   3   42.00    3.00
  10  -2  -3   37.30    2.20
 -10   2   3   39.50    2.20
  10   2  -3   40.20    2.90
 -10   2   3   36.10    3.00
  10   2  -3   43.40    2.80
  10   2  -3   37.40    2.40
   8  -2  -3    5.20    1.00
   8  -2  -3    7.30    1.50
  -8  -2   3    3.00    1.00
   8  -2  -3    4.80    0.80
  -8  -2   3    4.50    1.10
  -8  -2   3    3.40    0.80
   8   2  -3    8.00    1.20
   8   2  -3    7.60    1.30
  -8   2   3    9.70    1.10
   8   2  -3    4.20    1.00
   6  -2  -3  420.46   16.60
   6  -2  -3  433.46   17.30
  -6  -2   3  460.75   17.50
  -6  -2   3  430.46   18.00
  -6  -2   3  505.95   17.80
   6  -2  -3  430.16   16.60
  -6   2   3  450.85   17.30
   6   2  -3  448.46   17.00
   6   2  -3  464.55   16.80
   4  -2  -3   83.79    4.40
   4  -2  -3   87.69    3.80
   4  -2  -3   88.99    4.10
  -4  -2   3   93.49    4.40
  -4  -2   3   87.39    4.50
   4   2  -3   92.59    4.10
  -4   2   3   96.99    4.20
   4   2  -3   87.19    4.10
  -2  -2   3  111.49    5.30
   2  -2  -3  107.99    5.20
   2  -2  -3  123.39    5.40
  -2  -2   3  125.99    5.40
   2  -2  -3  111.89    4.60
  -2   2   3  117.89    5.00
  -2   2   3  111.09    4.50
   2   2  -3  126.89    5.10
   2   2  -3  121.09    5.10
   0  -2  -3 1400.26   50.69
   0  -2  -3 1383.66   51.19
   0  -2   3 1254.17   49.00
   0  -2  -3 1307.57   49.90
   0  -2   3 1504.75   49.10
   0   2   3 1269.87   48.70
   0   2  -3 1401.46   50.49
   0   2  -3 1468.55   50.59
  -2  -2  -3 1208.98   44.70
   2  -2   3 1313.57   45.10
  -2  -2  -3 1155.38   45.30
   2  -2   3 1197.08   45.10
  -2  -2  -3 1186.38   44.10
  -2   2  -3 1288.07   44.70
   2   2   3 1176.58   44.00
   2   2   3 1228.68   44.70
  -2   2  -3 1286.77   44.70
   4  -2   3   54.89    3.10
   4  -2   3   55.19    3.10
  -4  -2  -3   59.09    3.10
   4  -2   3   64.09    3.30
  -4  -2  -3   62.79    3.90
  -4   2  -3   58.29    3.30
   4   2   3   54.19    2.90
   4   2   3   51.69    2.50
  -4   2  -3   56.49    3.30
  -4   2  -3   54.29    3.10
  -6  -2  -3  939.11   35.30
  -6  -2  -3 1002.80   36.50
   6  -2   3  913.01   33.90
   6  -2   3  940.91   33.90
   6  -2   3  932.01   33.80
   6   2   3  873.21   34.40
   6   2   3  821.12   33.10
  -6   2  -3  974.40   35.90
  -6   2  -3  922.01   35.60
   6   2   3  972.10   33.40
   8  -2   3  322.07   13.50
   8  -2   3  342.87   13.60
  -8  -2  -3  319.87   13.00
  -8  -2  -3  337.57   14.40
   8  -2   3  351.56   13.20
  -8   2  -3  347.67   13.90
  -8   2  -3  322.57   13.30
   8   2   3  313.17   14.00
   8   2   3  292.17   12.80
   8   2   3  351.86   12.90
  10  -2   3    5.70    1.30
  10  -2   3    7.60    1.40
 -10  -2  -3    7.30    1.10
  10  -2   3    7.00    1.50
 -10  -2  -3    6.30    1.90
  10   2   3    5.40    1.20
  10   2   3    7.30    1.20
 -10   2  -3    8.10    1.80
  10   2   3    7.70    1.70
 -10   2  -3    5.30    1.20
  12  -2   3  129.59    5.90
 -12  -2  -3  119.99    7.30
  12  -2   3  123.89    6.40
 -12  -2  -3  127.09    5.50
  12  -2   3  114.69    6.50
  12   2   3  122.59    7.00
 -12   2  -3  117.39    7.00
  12   2   3  115.99    5.50
 -12   2  -3  123.39    5.80
  12   2   3  125.89    6.00
  14  -2   3  183.78    9.20
  14  -2   3  172.38    7.90
 -14  -2  -3  188.28   10.20
 -14  -2  -3  188.28    7.90
  14  -2   3  184.68    8.80
  14   2   3  171.78    9.40
 -14   2  -3  192.78    8.10
 -14   2  -3  174.68    9.60
  14   2   3  188.78    7.80
  14   2   3  183.68    8.50
  16  -2   3  249.68   11.50
  16  -2   3  253.47   10.30
 -16  -2  -3  233.88   12.00
  16  -2   3  238.48   11.80
 -16   2  -3  234.28   10.00
  16   2   3  225.28   12.00
 -16   2  -3  216.08   11.50
 -18  -2  -3    2.00    1.90
  18  -2   3    3.70    1.40
  18  -2   3    1.60    1.40
 -18   2  -3    0.90    1.60
  18   2   3    0.80    1.40
 -20  -2  -3   79.69    6.60
  20  -2   3   88.99    6.70
  20   2   3   86.79    6.80
 -20   2  -3   71.69    6.40
  22  -2   3   41.60    5.40
 -22  -2  -3   32.10    5.30
 -22   2  -3   40.70    5.40
  22   2   3   42.50    5.50
 -24  -2  -3   11.80    3.50
  24  -2   3    7.20    2.80
 -24   2  -3    6.60    2.80
  24   2   3    9.40    3.00
 -26  -2  -3    4.90    2.70
  26  -2   3    7.00    2.80
  26   2   3    8.30    3.00
 -26   2  -3    4.80    2.70
 -28  -2  -3    0.60    2.30
  28  -2   3    0.00    2.30
  28   2   3    2.40    2.60
 -28   2  -3   -2.40    2.10
  31  -3  -3    3.30    2.80
 -31  -3   3    1.00    2.20
  31   3  -3    0.50    2.80
 -31   3   3    5.00    3.00
 -29  -3   3   11.80    4.00
  29  -3  -3    8.20    3.50
  29   3  -3    6.70    2.60
 -29   3   3    4.00    2.60
  29   3  -3    7.30    3.50
 -27  -3   3    5.40    2.60
  27  -3  -3    7.10    2.90
 -27   3   3    7.40    2.70
  27   3  -3    5.00    2.10
  27   3  -3    6.60    2.90
 -25  -3   3    8.90    3.00
  25  -3  -3    6.40    2.40
 -25   3   3    1.90    1.60
  25   3  -3    5.50    2.70
  25   3  -3    7.30    2.40
  23  -3  -3   17.30    3.50
 -23  -3   3   21.80    4.10
  23   3  -3   17.50    3.60
  23   3  -3   21.10    3.40
 -23   3   3   21.80    4.00
 -21  -3   3   16.80    3.40
  21  -3  -3   17.80    3.30
  21   3  -3   17.20    3.40
 -21   3   3   13.80    2.90
  21   3  -3   16.50    2.80
 -19  -3   3  286.37   13.70
  19  -3  -3  301.97   14.60
 -19   3   3  273.37   13.50
  19   3  -3  309.47   14.90
  19   3  -3  301.57   13.50
  17  -3  -3  100.79    6.70
 -17  -3   3  102.99    6.60
 -17   3   3  100.59    6.50
  17   3  -3  122.89    6.50
  17   3  -3  100.09    6.80
 -15  -3   3  269.27   11.80
  15  -3  -3  249.08    9.70
  15  -3  -3  237.88   11.00
  15  -3  -3  222.78   11.30
 -15   3   3  259.37   11.60
  15   3  -3  242.68   11.50
  15   3  -3  230.38    9.60
 -15   3   3  217.08    9.50
  15   3  -3  232.38   10.60
 -13  -3   3   17.90    2.60
  13  -3  -3   19.10    2.70
  13  -3  -3   17.70    2.40
 -13  -3   3   17.40    1.70
  13  -3  -3   18.30    1.80
  13   3  -3   19.80    2.50
 -13   3   3   21.40    2.90
 -13   3   3   18.50    1.70
  13   3  -3   21.00    2.10
  13   3  -3   15.00    2.30
 -11  -3   3  781.62   30.00
 -11  -3   3  792.62   31.50
  11  -3  -3  836.42   31.00
  11  -3  -3  780.92   31.30
  11  -3  -3  834.92   30.30
 -11  -3   3  817.92   31.00
  11   3  -3  811.52   31.20
  11   3  -3  795.62   30.70
 -11   3   3  855.91   31.40
 -11   3   3  809.12   29.90
   9  -3  -3  660.73   24.90
  -9  -3   3  676.23   24.80
  -9  -3   3  608.04   25.20
  -9  -3   3  648.44   24.20
   9  -3  -3  634.94   23.90
   9  -3  -3  602.74   24.20
  -9   3   3  642.74   24.00
   9   3  -3  632.04   24.50
   9   3  -3  652.63   24.30
  -7  -3   3  121.59    6.30
   7  -3  -3  120.49    6.10
  -7  -3   3  140.59    5.90
   7  -3  -3  121.19    5.60
  -7  -3   3  117.59    5.70
   7  -3  -3  127.19    5.70
   7   3  -3  120.09    5.70
  -7   3   3  129.39    5.60
   5  -3  -3  210.88    9.10
  -5  -3   3  219.18    8.80
   5  -3  -3  205.18    8.60
  -5  -3   3  205.38    9.50
  -5  -3   3  243.58    9.30
   5  -3  -3  209.88    8.80
   5   3  -3  217.78    8.80
   5   3  -3  209.68    8.60
  -5   3   3  207.08    8.80
   3  -3  -3 1317.17   48.50
   3  -3  -3 1323.07   49.10
   3  -3  -3 1260.97   48.90
  -3  -3   3 1285.17   47.00
  -3  -3   3 1291.57   46.70
  -3   3   3 1309.37   46.00
   3   3  -3 1382.36   48.40
  -3   3   3 1191.98   46.30
   3   3  -3 1398.16   48.90
   1  -3  -3  199.58    8.60
   1  -3  -3  200.88    8.10
   1  -3  -3  219.98    9.20
  -1  -3   3  194.38    9.00
  -1   3   3  226.88    8.80
  -1   3   3  217.48    8.20
   1  -3   3 1778.52   61.59
   1  -3   3 1571.34   61.59
  -1  -3  -3 1578.64   59.69
  -1  -3  -3 1639.84   60.79
  -1  -3  -3 1574.14   60.29
  -1   3  -3 1772.12   60.39
  -1   3  -3 1718.83   59.79
   1   3   3 1756.72   61.19
   1   3   3 1638.14   60.49
   3  -3   3   42.40    2.90
   3  -3   3   45.30    2.90
  -3  -3  -3   46.60    2.80
   3  -3   3   42.10    2.40
  -3  -3  -3   42.30    2.50
  -3  -3  -3   52.79    3.50
  -3   3  -3   56.69    3.10
   3   3   3   42.20    2.20
  -3   3  -3   49.50    2.70
   3   3   3   47.30    2.60
  -5  -3  -3 1159.08   42.10
   5  -3   3 1087.79   41.80
  -5  -3  -3 1170.48   43.20
   5  -3   3 1137.99   41.60
  -5  -3  -3 1082.89   42.30
   5  -3   3 1069.39   41.20
  -5   3  -3 1138.69   42.50
   5   3   3 1173.68   41.20
  -5   3  -3 1191.18   42.30
   5   3   3 1148.49   40.80
   7  -3   3  839.82   31.90
   7  -3   3  821.32   32.20
   7  -3   3  852.51   31.70
  -7  -3  -3  853.01   33.30
  -7  -3  -3  904.31   34.60
   7   3   3  900.01   31.50
   7   3   3  855.91   31.30
  -7   3  -3  903.21   33.90
  -7   3  -3  928.61   33.80
   7   3   3  816.02   32.50
  -9  -3  -3  553.34   22.90
   9  -3   3  549.74   21.40
  -9  -3  -3  555.84   21.40
   9  -3   3  533.45   21.50
   9  -3   3  556.64   21.90
   9   3   3  572.64   21.00
  -9   3  -3  575.54   22.20
   9   3   3  560.44   21.00
   9   3   3  543.85   22.30
  11  -3   3  364.16   15.20
  11  -3   3  349.07   15.30
  11  -3   3  378.86   14.80
 -11  -3  -3  377.96   15.00
 -11  -3  -3  378.26   16.80
  11   3   3  363.46   15.90
  11   3   3  374.66   14.70
 -11   3  -3  371.96   15.50
  11   3   3  362.86   14.20
 -11   3  -3  400.26   16.30
  13  -3   3  198.18    9.20
  13  -3   3  180.08    9.00
  13  -3   3  192.48    8.40
 -13  -3  -3  172.88    9.60
 -13  -3  -3  178.98    7.70
  13   3   3  185.18    7.90
  13   3   3  176.98    8.50
 -13   3  -3  167.38    8.00
  13   3   3  172.98    9.50
 -13   3  -3  188.18    9.20
  15  -3   3  187.58    9.40
  15  -3   3  182.48    8.40
 -15  -3  -3  202.48    8.20
  15  -3   3  184.38    9.60
 -15  -3  -3  178.08   10.40
  15   3   3  184.98    8.00
  15   3   3  204.08   10.30
 -15   3  -3  184.48    8.50
 -15   3  -3  185.78    9.80
  15   3   3  191.98    8.90
 -17  -3  -3    4.80    2.30
  17  -3   3    4.20    1.50
  17  -3   3    1.50    1.30
 -17   3  -3    3.10    1.90
  17   3   3    1.60    1.50
  17   3   3    5.30    1.60
  19  -3   3  249.48   12.10
 -19  -3  -3  219.18   12.50
  19  -3   3  267.77   13.00
 -19   3  -3  232.98   12.20
  19   3   3  238.18   12.90
  19   3   3  234.38   11.50
  21  -3   3   44.60    5.30
 -21  -3  -3   33.20    5.10
  21  -3   3   57.69    4.90
  21   3   3   52.19    6.00
 -21   3  -3   38.60    5.10
  23  -3   3   68.79    7.00
 -23  -3  -3   50.89    6.60
 -23   3  -3   58.39    6.80
  23   3   3   49.40    6.30
 -25  -3  -3    3.10    2.70
  25  -3   3    0.00    1.80
 -25   3  -3    2.40    2.40
  25   3   3   -1.40    1.70
  27  -3   3  189.58   12.50
 -27  -3  -3  162.88   11.70
  27   3   3  208.88   13.10
 -27   3  -3  162.78   11.20
  29  -3   3   14.60    4.20
 -29  -3  -3   13.90    4.10
  29   3   3   24.20    5.10
 -29   3  -3   17.60    4.40
  30  -4  -3    0.90    2.10
 -30  -4   3    7.20    3.20
  30   4  -3    6.70    3.50
 -30   4   3    1.50    2.30
  30   4  -3    8.50    3.00
 -28  -4   3    6.60    3.00
  28  -4  -3   12.30    3.60
  28   4  -3    9.60    2.80
 -28   4   3    7.40    3.10
  28   4  -3   12.10    3.80
 -26  -4   3   38.00    5.90
  26  -4  -3   32.30    5.10
  26   4  -3   43.40    6.10
  26   4  -3   37.10    4.80
 -26   4   3   34.90    5.60
  24  -4  -3   26.80    4.60
 -24  -4   3   20.80    4.20
  24   4  -3   35.40    5.40
 -24   4   3   29.10    4.70
  24   4  -3   32.30    4.40
 -22  -4   3   51.09    6.00
  22  -4  -3   58.19    6.30
 -22   4   3   58.99    6.40
  22   4  -3   52.09    6.20
  22   4  -3   65.59    5.00
  20  -4  -3   80.19    6.40
 -20  -4   3   83.49    6.30
 -20   4   3   80.79    6.10
  20   4  -3  103.09    6.10
  20   4  -3   86.99    6.70
 -18  -4   3  355.66   16.80
 -18  -4   3  385.96   17.50
  18  -4  -3  394.66   16.80
  18  -4  -3  383.56   17.20
 -18   4   3  374.86   16.80
  18   4  -3  362.56   16.20
  18   4  -3  365.46   17.20
 -16  -4   3  235.78   11.20
 -16  -4   3  233.58   11.70
  16  -4  -3  227.08   11.50
  16  -4  -3  240.78    9.90
  16  -4  -3  238.58   11.20
  16   4  -3  222.88   11.50
 -16   4   3  213.18    9.10
 -16   4   3  227.08   11.00
  16   4  -3  246.58   10.90
  14  -4  -3   84.49    5.20
  14  -4  -3   89.49    5.60
 -14  -4   3   84.69    5.90
  14  -4  -3   87.79    4.50
 -14  -4   3   74.99    5.20
 -14   4   3   85.29    4.20
  14   4  -3   87.59    5.10
 -14   4   3   80.89    5.30
  14   4  -3   78.29    5.40
  12  -4  -3   24.10    3.00
 -12  -4   3   23.00    2.90
 -12  -4   3   25.20    2.40
  12  -4  -3   22.80    2.00
 -12  -4   3   25.10    3.30
  12  -4  -3   20.00    2.50
 -12   4   3   23.00    3.00
 -12   4   3   25.40    2.00
  12   4  -3   27.70    3.00
  12   4  -3   18.30    2.50
 -10  -4   3  343.87   14.00
  10  -4  -3  358.56   14.70
  10  -4  -3  344.87   14.30
 -10  -4   3  336.37   15.30
  10  -4  -3  352.76   15.10
 -10  -4   3  351.16   14.60
  10   4  -3  370.66   14.70
  10   4  -3  350.06   14.50
 -10   4   3  365.36   14.00
 -10   4   3  382.36   15.10
   8  -4  -3 1033.10   38.40
   8  -4  -3 1025.60   38.30
  -8  -4   3  991.80   39.40
  -8  -4   3 1064.89   38.40
  -8  -4   3 1031.80   38.50
   8  -4  -3  987.10   38.70
   8   4  -3 1032.70   38.20
  -8   4   3 1058.39   38.30
   8   4  -3 1061.59   38.50
   6  -4  -3  157.58    7.00
  -6  -4   3  157.68    6.70
   6  -4  -3  149.19    7.00
   6  -4  -3  163.58    7.40
  -6  -4   3  158.98    7.70
  -6  -4   3  165.38    7.20
  -6   4   3  155.28    6.80
   6   4  -3  156.48    6.70
  -6   4   3  146.39    6.80
   6   4  -3  153.98    7.10
  -4  -4   3 2603.24   98.19
  -4  -4   3 2642.34   97.69
   4  -4  -3 2608.24   95.69
   4  -4  -3 2614.64   95.99
   4  -4  -3 2664.23   96.09
  -4  -4   3 2696.43   96.79
   4   4  -3 2772.82   95.29
  -4   4   3 2772.32   97.19
   4   4  -3 2591.24   95.99
  -4   4   3 2768.92   97.39
   2  -4  -3 1243.08   48.10
  -2  -4   3 1323.97   49.10
   2  -4  -3 1287.67   47.70
  -2  -4   3 1252.17   49.40
   2   4  -3 1348.37   48.10
  -2   4   3 1403.06   48.40
   2   4  -3 1339.07   47.00
  -2   4   3 1339.77   48.70
   0  -4  -3 1363.36   49.80
   0  -4  -3 1307.47   49.00
   0  -4  -3 1318.87   49.50
   0  -4   3 1316.17   49.10
   0  -4   3 1219.78   49.30
   0   4   3 1456.15   48.80
   0   4  -3 1382.56   49.50
   0   4   3 1322.67   48.20
  -2  -4  -3  645.34   24.00
   2  -4   3  584.04   23.20
   2  -4   3  577.44   21.70
  -2  -4  -3  612.44   23.10
   2  -4   3  601.64   23.00
  -2  -4  -3  586.64   23.60
   2   4   3  612.04   22.50
  -2   4  -3  612.54   23.50
   2   4   3  595.54   22.00
   4  -4   3  668.53   25.40
   4  -4   3  676.33   26.80
   4  -4   3  699.83   26.50
  -4  -4  -3  688.83   26.80
  -4  -4  -3  675.53   26.40
  -4  -4  -3  753.82   27.50
  -4   4  -3  709.83   26.00
  -4   4  -3  693.63   26.90
   4   4   3  716.03   25.60
   4   4   3  689.63   26.00
  -6  -4  -3  813.72   32.10
  -6  -4  -3  839.92   31.30
   6  -4   3  863.21   32.30
   6  -4   3  812.92   31.40
  -6  -4  -3  847.52   31.40
   6  -4   3  846.02   32.60
  -6   4  -3  839.22   31.60
  -6   4  -3  814.12   31.00
   6   4   3  893.01   31.70
   6   4   3  848.02   32.70
   6   4   3  843.82   31.50
  -8  -4  -3  172.98    8.70
   8  -4   3  154.58    7.10
  -8  -4  -3  162.18    7.60
  -8  -4  -3  164.48    7.80
   8  -4   3  156.78    7.90
   8  -4   3  174.08    7.70
  -8   4  -3  158.68    8.00
  -8   4  -3  184.08    7.90
   8   4   3  153.38    8.20
   8   4   3  156.18    7.00
   8   4   3  168.78    7.10
  10  -4   3  457.75   18.40
  10  -4   3  433.46   18.30
 -10  -4  -3  484.05   19.00
 -10  -4  -3  479.75   19.50
  10  -4   3  475.05   19.10
 -10  -4  -3  492.25   20.60
  10   4   3  457.35   17.70
 -10   4  -3  509.15   20.10
  10   4   3  482.65   18.00
  10   4   3  451.75   19.20
 -10   4  -3  469.55   19.50
 -12  -4  -3  524.85   20.00
  12  -4   3  506.35   20.70
  12  -4   3  529.05   20.30
 -12  -4  -3  520.35   21.90
  12  -4   3  530.75   21.20
  12   4   3  516.65   20.00
 -12   4  -3  490.25   20.80
  12   4   3  524.55   21.60
  12   4   3  479.25   19.60
 -14  -4  -3  445.86   19.60
  14  -4   3  384.06   17.80
  14  -4   3  453.95   17.90
 -14  -4  -3  452.35   17.30
  14  -4   3  420.26   16.80
  14   4   3  426.26   17.10
  14   4   3  405.06   16.30
  14   4   3  427.16   18.50
 -14   4  -3  433.06   18.60
 -14   4  -3  416.56   17.80
  16  -4   3  114.59    7.00
  16  -4   3  121.19    6.00
  16  -4   3  108.09    6.90
 -16  -4  -3  105.69    7.70
  16   4   3  114.49    6.50
  16   4   3  125.79    7.50
 -16   4  -3  117.29    6.20
 -16   4  -3  121.99    7.40
  16   4   3  115.29    7.50
 -18  -4  -3   54.99    6.20
  18  -4   3   64.89    5.00
  18  -4   3   66.39    5.30
  18   4   3   64.19    4.60
 -18   4  -3   55.19    5.10
  18   4   3   55.29    5.80
 -20  -4  -3  292.17   15.30
  20  -4   3  316.77   15.40
  20  -4   3  313.27   15.10
  20   4   3  314.37   15.90
  20   4   3  324.57   14.30
 -20   4  -3  287.67   14.60
  22  -4   3  170.08    9.90
  22  -4   3  167.28    9.60
 -22  -4  -3  151.98   10.30
 -22   4  -3  146.59    9.70
  22   4   3  150.48   10.10
  22   4   3  146.89    8.70
  24  -4   3    0.40    2.10
 -24  -4  -3    4.70    2.80
  24   4   3    4.30    2.70
 -24   4  -3    3.20    2.70
  26  -4   3   22.80    4.60
 -26  -4  -3   22.00    4.80
  26   4   3   27.80    5.10
 -26   4  -3   22.40    4.70
 -28  -4  -3   13.70    4.20
  28  -4   3   17.40    4.40
 -28   4  -3   12.30    3.90
  28   4   3   21.40    5.00
  29  -5  -3   23.70    4.60
 -29  -5   3   12.30    4.20
 -29  -5   3   18.20    4.60
  29   5  -3   17.10    4.50
  29   5  -3   16.30    3.60
 -29   5   3   18.60    4.40
 -27  -5   3   18.20    4.00
 -27  -5   3   26.80    4.70
  27  -5  -3   21.30    4.50
 -27   5   3   24.90    4.90
  27   5  -3   19.80    4.00
  27   5  -3   28.50    5.10
  25  -5  -3    1.90    1.90
 -25  -5   3    2.60    2.20
 -25  -5   3    0.50    1.70
 -25   5   3    1.60    1.60
  25   5  -3    3.10    2.30
  25   5  -3    3.40    2.10
 -23  -5   3   33.00    5.00
 -23  -5   3   38.70    5.50
  23  -5  -3   36.70    4.90
 -23   5   3   27.50    4.60
  23   5  -3   27.40    3.90
  23   5  -3   31.20    4.90
 -21  -5   3   32.50    4.70
  21  -5  -3   28.00    4.20
 -21  -5   3   20.60    4.00
  21  -5  -3   24.90    3.60
 -21   5   3   25.90    4.00
  21   5  -3   28.70    4.50
  21   5  -3   28.70    3.80
 -19  -5   3   27.80    4.30
  19  -5  -3   25.90    3.80
  19  -5  -3   35.60    4.00
 -19  -5   3   25.60    3.90
 -19   5   3   24.10    3.70
  19   5  -3   25.30    3.40
  19   5  -3   25.80    3.90
  17  -5  -3  155.38    8.90
  17  -5  -3  168.78    8.80
 -17  -5   3  158.88    8.80
  17  -5  -3  164.18    7.90
 -17  -5   3  163.98    9.60
  17   5  -3  162.78    9.20
 -17   5   3  159.98    8.80
  17   5  -3  165.48    8.60
  15  -5  -3  220.48   10.50
  15  -5  -3  219.78   10.90
  15  -5  -3  227.68    9.80
 -15  -5   3  216.98   10.60
 -15  -5   3  222.08   11.50
  15   5  -3  219.18   10.40
 -15   5   3  206.98   10.50
  15   5  -3  222.18   10.90
 -15   5   3  214.78    9.10
  13  -5  -3    3.60    1.40
  13  -5  -3    3.30    1.00
 -13  -5   3    3.70    1.60
 -13  -5   3    5.60    1.80
  13  -5  -3    3.60    1.30
 -13   5   3    4.90    1.60
  13   5  -3    6.40    1.80
  13   5  -3    4.20    1.30
 -13   5   3    6.50    1.30
  11  -5  -3   80.79    4.60
  11  -5  -3   76.79    5.00
 -11  -5   3   81.69    5.50
 -11  -5   3   78.59    4.80
  11  -5  -3   79.29    4.80
  11   5  -3   84.49    4.90
 -11   5   3   77.09    4.90
  11   5  -3   87.59    4.90
   9  -5  -3    1.40    0.80
   9  -5  -3    0.80    0.60
  -9  -5   3    0.70    0.80
  -9  -5   3    0.70    0.80
  -9  -5   3   -0.10    0.70
   9  -5  -3   -0.10    0.60
   9   5  -3    0.10    0.60
   9   5  -3    0.90    1.00
  -7  -5   3  646.14   24.20
   7  -5  -3  596.64   24.40
   7  -5  -3  649.93   24.50
  -7  -5   3  655.63   24.60
  -7  -5   3  588.34   25.60
   7  -5  -3  630.14   24.30
   7   5  -3  650.93   24.50
  -7   5   3  665.53   24.60
   7   5  -3  613.14   23.80
   5  -5  -3    2.70    0.90
   5  -5  -3    4.20    1.00
  -5  -5   3    1.50    0.70
  -5  -5   3    1.60    1.00
   5  -5  -3    1.80    0.90
  -5  -5   3    1.10    0.90
   5   5  -3    1.60    0.50
   5   5  -3    0.00    0.80
  -5   5   3    2.10    0.80
   3  -5  -3   28.90    2.20
  -3  -5   3   30.60    2.80
   3  -5  -3   28.10    2.90
  -3  -5   3   28.80    2.50
  -3   5   3   26.80    2.00
   3   5  -3   23.50    2.60
   3   5  -3   27.60    1.50
   1  -5  -3    1.60    0.70
   1  -5  -3    1.30    0.70
  -1  -5   3    0.50    0.70
  -1  -5   3    0.20    0.70
  -1   5   3    0.60    0.50
   1   5  -3    1.20    0.80
  -1  -5  -3  288.37   12.50
   1  -5   3  287.07   12.80
  -1  -5  -3  279.07   11.90
  -1  -5  -3  293.27   12.20
   1  -5   3  310.27   12.50
   1   5   3  286.97   11.60
  -1   5  -3  292.87   12.20
   3  -5   3  193.38    7.70
  -3  -5  -3  196.98    9.00
   3  -5   3  198.08    9.70
  -3  -5  -3  199.68    9.30
  -3  -5  -3  191.08    8.70
   3  -5   3  232.08    9.50
   3   5   3  212.78    8.90
   3   5   3  203.28    8.50
  -3   5  -3  211.78    9.10
  -5  -5  -3   30.80    3.50
   5  -5   3   20.00    2.70
   5  -5   3   27.80    3.00
   5  -5   3   25.60    1.70
  -5  -5  -3   24.20    2.30
  -5  -5  -3   24.90    2.70
   5   5   3   29.10    3.10
   5   5   3   29.90    2.20
  -5   5  -3   24.40    2.80
  -5   5  -3   29.30    2.00
   5   5   3   28.50    2.20
  -7  -5  -3    2.20    0.90
  -7  -5  -3    4.00    1.20
   7  -5   3    2.10    1.10
   7  -5   3    3.20    0.80
  -7  -5  -3    1.90    1.40
   7  -5   3    2.90    1.10
  -7   5  -3    2.70    1.10
   7   5   3    2.50    1.00
   7   5   3    2.90    1.00
   7   5   3    1.50    1.30
  -7   5  -3    2.90    1.00
   9  -5   3   19.50    2.20
  -9  -5  -3   16.90    2.40
  -9  -5  -3   18.50    3.00
  -9  -5  -3   20.90    2.40
   9  -5   3   21.70    2.80
   9  -5   3   19.70    2.50
   9   5   3   23.10    2.30
  -9   5  -3   20.10    2.70
   9   5   3   19.50    2.10
   9   5   3   19.20    2.90
  -9   5  -3   26.10    2.80
  11  -5   3  382.36   15.50
 -11  -5  -3  383.36   16.20
 -11  -5  -3  390.06   15.60
  11  -5   3  366.16   16.30
  11  -5   3  375.46   15.40
 -11  -5  -3  385.16   17.10
 -11   5  -3  374.66   15.90
  11   5   3  366.76   14.90
  11   5   3  381.96   16.50
  11   5   3  369.06   15.00
 -11   5  -3  359.96   16.40
 -13  -5  -3   12.50    2.40
 -13  -5  -3   14.00    3.00
 -13  -5  -3   14.10    2.00
  13  -5   3   12.60    2.10
  13  -5   3   12.30    2.50
  13  -5   3    9.40    1.90
  13   5   3    9.60    1.90
 -13   5  -3    9.00    2.30
  13   5   3   10.50    2.40
  13   5   3   12.40    1.70
 -13   5  -3   10.40    2.20
 -15  -5  -3   18.70    2.30
  15  -5   3   19.00    2.90
 -15  -5  -3   19.50    3.20
  15  -5   3   22.00    2.80
  15  -5   3   20.40    2.90
 -15  -5  -3   20.70    3.90
  15   5   3   24.20    2.80
 -15   5  -3   21.40    3.30
  15   5   3   20.70    2.30
  15   5   3   13.80    2.90
  17  -5   3   32.20    3.90
 -17  -5  -3   23.00    4.00
  17  -5   3   26.80    3.70
  17   5   3   32.40    3.50
 -17   5  -3   32.00    4.20
  17   5   3   34.70    4.50
  19  -5   3   16.30    3.00
  19  -5   3   16.60    3.00
 -19  -5  -3   26.30    4.40
  19   5   3   19.00    3.60
  19   5   3   16.70    2.80
 -19   5  -3   22.30    3.70
 -21  -5  -3   41.60    5.90
  21  -5   3   32.70    4.50
  21  -5   3   32.90    4.40
  21   5   3   34.30    5.00
 -21   5  -3   35.20    5.00
  21   5   3   35.80    4.10
 -23  -5  -3   31.50    5.30
  23  -5   3   39.20    4.90
  23  -5   3   32.20    4.70
  23   5   3   35.90    4.40
 -23   5  -3   35.10    5.30
  23   5   3   43.90    5.90
 -25  -5  -3    2.00    2.40
  25  -5   3    0.70    2.00
  25  -5   3    4.90    2.40
  25   5   3    3.60    2.60
 -25   5  -3    2.10    2.40
  25   5   3    3.10    1.90
 -27  -5  -3   -0.20    2.70
  27  -5   3    1.30    2.30
 -27   5  -3   -0.30    2.30
  27   5   3   -1.00    2.30
 -28  -6   3   54.19    7.50
  28  -6  -3   45.90    6.30
 -28  -6   3   42.10    6.20
  28   6  -3   55.69    7.30
 -28   6   3   42.20    6.30
  28   6  -3   44.60    5.80
 -26  -6   3   13.50    4.00
  26  -6  -3   13.30    3.40
 -26  -6   3   14.80    4.10
 -26   6   3   11.40    3.50
  26   6  -3   14.50    4.00
  26   6  -3   15.00    3.30
 -24  -6   3   30.80    5.00
  24  -6  -3   28.50    4.70
 -24  -6   3   16.70    3.80
  24   6  -3   30.30    5.00
  24   6  -3   29.50    4.00
 -24   6   3   28.50    4.60
  22  -6  -3   19.20    3.60
  22  -6  -3   20.40    3.50
 -22  -6   3   33.60    5.20
 -22  -6   3   21.60    4.20
  22   6  -3   12.20    3.30
  22   6  -3   18.10    3.40
 -22   6   3   21.60    3.80
  20  -6  -3   85.59    6.50
 -20  -6   3   63.89    7.00
  20  -6  -3   90.89    6.40
 -20  -6   3   84.69    6.50
  20   6  -3   88.09    6.10
 -20   6   3   90.99    6.40
  20   6  -3   88.79    6.80
 -18  -6   3  123.99    7.90
 -18  -6   3  127.69    8.60
  18  -6  -3  139.59    7.90
  18  -6  -3  123.99    8.00
  18   6  -3  137.89    8.30
  18   6  -3  130.69    7.70
 -18   6   3  120.59    7.60
  16  -6  -3   16.40    2.90
  16  -6  -3   14.30    2.20
 -16  -6   3   18.90    3.40
  16  -6  -3   18.10    2.80
 -16  -6   3   15.50    2.90
  16   6  -3   12.80    2.60
  16   6  -3   17.30    2.80
 -16   6   3   17.50    2.10
 -16   6   3   14.80    2.70
  14  -6  -3  342.97   14.50
  14  -6  -3  335.77   13.70
 -14  -6   3  340.17   15.30
 -14  -6   3  298.87   14.10
  14  -6  -3  310.37   14.20
  14   6  -3  293.47   14.00
 -14   6   3  312.67   14.10
  14   6  -3  297.77   14.00
 -12  -6   3  456.15   20.00
 -12  -6   3  463.25   18.90
  12  -6  -3  467.65   19.30
  12  -6  -3  451.95   18.70
  12  -6  -3  463.45   19.10
 -12   6   3  422.96   18.80
 -12   6   3  484.95   19.10
  12   6  -3  457.85   19.00
  12   6  -3  460.85   18.90
 -10  -6   3  645.04   25.80
 -10  -6   3  681.33   27.50
  10  -6  -3  685.43   26.60
  10  -6  -3  657.83   26.70
  10  -6  -3  669.73   26.70
  10   6  -3  698.43   26.80
  10   6  -3  686.73   26.20
 -10   6   3  682.03   26.30
 -10   6   3  661.83   26.10
   8  -6  -3  650.13   26.40
   8  -6  -3  694.23   26.50
  -8  -6   3  665.83   25.70
  -8  -6   3  655.73   27.50
   8  -6  -3  663.43   26.50
  -8  -6   3  697.53   26.20
  -8   6   3  681.63   26.10
   8   6  -3  693.93   26.70
   8   6  -3  689.83   25.70
  -6  -6   3  336.77   15.20
   6  -6  -3  353.06   14.70
  -6  -6   3  327.27   14.20
   6  -6  -3  340.57   14.80
  -6  -6   3  338.17   13.30
   6  -6  -3  365.36   14.60
   6   6  -3  371.76   15.00
   6   6  -3  346.77   13.70
  -6   6   3  352.66   14.00
  -4  -6   3  369.26   16.00
  -4  -6   3  343.97   15.00
   4  -6  -3  366.46   15.50
   4  -6  -3  360.86   15.30
  -4   6   3  383.36   14.70
   4   6  -3  377.46   13.90
   4   6  -3  377.96   15.40
   2  -6  -3  533.45   21.30
  -2  -6   3  548.35   22.50
   2  -6  -3  525.25   21.60
  -2  -6   3  537.45   21.60
   2   6  -3  556.74   21.50
  -2   6   3  560.04   21.10
   0  -6   3 1755.72   64.69
   0  -6  -3 1759.22   63.39
   0  -6   3 1720.83   65.59
   0  -6  -3 1634.54   63.09
   0  -6  -3 1704.33   62.69
   0   6   3 1794.72   64.09
   0   6  -3 1723.73   63.09
   2  -6   3  939.71   35.30
   2  -6   3  891.21   36.00
  -2  -6  -3  886.21   34.40
  -2  -6  -3  896.91   34.50
  -2  -6  -3  905.41   34.10
   2   6   3  953.50   34.60
  -2   6  -3  896.11   34.30
  -4  -6  -3  236.48   11.40
   4  -6   3  254.27   11.20
   4  -6   3  261.77   12.10
  -4  -6  -3  244.78   11.30
  -4  -6  -3  264.47   11.20
  -4   6  -3  259.97   11.30
   4   6   3  248.28   10.50
  -6  -6  -3  749.03   28.40
  -6  -6  -3  699.43   28.40
   6  -6   3  696.03   26.50
   6  -6   3  703.33   28.80
  -6  -6  -3  700.13   28.70
   6  -6   3  728.73   28.00
   6   6   3  733.43   27.30
  -6   6  -3  722.93   26.90
  -6   6  -3  770.22   28.70
   6   6   3  746.63   27.50
   6   6   3  712.73   28.30
  -8  -6  -3  787.42   29.80
   8  -6   3  723.83   30.20
  -8  -6  -3  778.92   30.40
   8  -6   3  764.02   28.40
   8  -6   3  768.32   29.50
  -8  -6  -3  723.33   29.50
   8   6   3  776.92   30.20
  -8   6  -3  762.52   30.00
  -8   6  -3  754.92   28.70
   8   6   3  773.52   28.80
   8   6   3  753.12   28.90
  10  -6   3  479.25   20.70
 -10  -6  -3  482.95   19.80
 -10  -6  -3  489.45   20.60
  10  -6   3  467.45   19.80
 -10  -6  -3  469.95   19.30
  10  -6   3  501.75   19.20
  10   6   3  481.85   20.50
  10   6   3  497.25   19.20
 -10   6  -3  493.85   20.10
 -10   6  -3  451.25   18.90
  10   6   3  492.15   19.30
 -12  -6  -3  289.97   12.80
 -12  -6  -3  297.47   13.60
 -12  -6  -3  309.17   14.40
  12  -6   3  293.17   13.00
  12  -6   3  286.87   13.80
  12  -6   3  301.77   12.60
 -12   6  -3  277.57   12.90
  12   6   3  298.27   12.50
 -12   6  -3  311.37   14.00
  12   6   3  279.77   12.10
  12   6   3  294.97   13.80
 -14  -6  -3   67.49    6.10
  14  -6   3   83.69    5.30
  14  -6   3   83.29    5.30
 -14  -6  -3   87.79    4.90
 -14  -6  -3   88.19    6.00
  14  -6   3   83.69    6.00
  14   6   3   80.29    6.00
  14   6   3   91.69    5.30
  14   6   3   86.69    4.70
 -14   6  -3   76.49    5.80
 -14   6  -3   71.39    5.40
 -16  -6  -3  503.55   22.80
  16  -6   3  559.74   23.40
  16  -6   3  554.34   22.60
 -16  -6  -3  555.04   22.40
 -16   6  -3  464.45   21.40
  16   6   3  524.75   21.90
 -16   6  -3  529.75   22.60
  16   6   3  545.05   23.60
 -18  -6  -3  153.08    8.90
 -18  -6  -3  145.29    9.30
  18  -6   3  136.99    8.20
  18  -6   3  135.29    8.60
 -18   6  -3  134.29    8.90
  18   6   3  148.99    9.20
 -18   6  -3  113.69    7.90
  18   6   3  148.39    7.80
  20  -6   3  108.39    7.10
 -20  -6  -3   80.39    7.30
  20  -6   3   88.59    6.90
 -20  -6  -3   94.99    7.20
 -20   6  -3   92.59    7.20
  20   6   3   91.69    6.30
  20   6   3   98.59    7.50
 -22  -6  -3   13.70    3.50
  22  -6   3   12.80    3.20
  22  -6   3   18.10    3.60
 -22  -6  -3   12.80    3.60
  22   6   3   16.10    3.60
  22   6   3   23.40    3.50
 -24  -6  -3   19.80    4.50
  24  -6   3   18.90    3.70
 -24  -6  -3   14.10    3.90
  24   6   3   19.70    3.40
  24   6   3   18.90    4.20
  26  -6   3   34.70    5.10
 -26  -6  -3   37.90    6.40
 -26  -6  -3   49.70    6.60
  26   6   3   51.09    5.70
  26   6   3   46.20    6.70
  27  -7  -3    3.50    2.50
 -27  -7   3    3.10    2.60
 -27  -7   3    5.80    3.20
 -27   7   3    5.90    3.00
  27   7  -3    2.50    2.00
  27   7  -3    1.30    2.70
 -25  -7   3   48.00    6.20
 -25  -7   3   59.59    7.60
  25  -7  -3   63.19    7.00
 -25   7   3   46.70    6.10
  25   7  -3   33.60    4.60
  25   7  -3   54.39    6.80
  23  -7  -3    4.10    2.00
 -23  -7   3    0.00    1.80
 -23  -7   3    5.10    2.60
  23  -7  -3    3.50    1.90
  23   7  -3    2.10    2.20
 -23   7   3    3.10    2.30
  23   7  -3    6.40    2.30
  21  -7  -3   11.30    2.90
 -21  -7   3    5.60    2.70
  21  -7  -3    6.80    2.20
 -21  -7   3    7.00    2.50
  21   7  -3    9.20    2.80
 -21   7   3    9.50    2.60
  21   7  -3    7.40    2.40
  19  -7  -3   14.30    2.80
 -19  -7   3   23.90    4.20
  19  -7  -3   22.50    3.70
 -19  -7   3   11.80    2.90
  19   7  -3   22.40    3.80
 -19   7   3   16.50    3.20
  19   7  -3   20.80    3.40
  17  -7  -3   54.19    5.30
  17  -7  -3   47.40    3.80
 -17  -7   3   47.00    5.10
  17  -7  -3   47.70    4.30
 -17  -7   3   46.20    5.70
  17   7  -3   45.00    5.10
  17   7  -3   43.20    4.60
 -17   7   3   46.10    3.80
 -17   7   3   47.00    5.00
 -15  -7   3   13.20    2.70
  15  -7  -3   11.50    2.40
 -15  -7   3   13.00    2.90
  15  -7  -3   12.10    2.50
  15  -7  -3   12.70    2.20
  15   7  -3   15.50    2.80
  15   7  -3   10.90    2.30
 -15   7   3    8.50    2.20
 -15   7   3   13.00    2.60
 -13  -7   3  371.46   16.30
 -13  -7   3  380.16   17.90
  13  -7  -3  389.26   17.00
  13  -7  -3  389.16   16.80
  13  -7  -3  387.66   16.60
 -13   7   3  390.16   16.70
  13   7  -3  402.56   16.70
 -13   7   3  387.66   16.40
  13   7  -3  380.26   16.70
 -11  -7   3    9.20    2.00
  11  -7  -3    8.30    1.90
  11  -7  -3    4.70    1.50
 -11  -7   3    2.40    1.30
  11  -7  -3    7.50    1.70
 -11   7   3    7.20    1.80
 -11   7   3   14.00    2.40
  11   7  -3    9.20    2.10
  11   7  -3   11.70    1.90
  -9  -7   3    4.60    1.40
   9  -7  -3    3.00    1.20
  -9  -7   3    4.60    1.80
   9  -7  -3    1.80    1.00
   9  -7  -3    3.00    1.30
  -9   7   3    3.60    1.30
   9   7  -3    4.10    1.70
   9   7  -3    4.90    1.20
   7  -7  -3    1.80    0.90
  -7  -7   3    4.80    1.70
   7  -7  -3    2.40    1.10
   7  -7  -3    5.30    1.50
  -7  -7   3    3.40    1.20
  -7   7   3    2.60    1.10
   7   7  -3    2.20    1.30
  -5  -7   3  278.37   13.30
   5  -7  -3  295.17   12.80
   5  -7  -3  294.57   13.00
  -5   7   3  278.67   11.90
   5   7  -3  284.67   12.90
   3  -7  -3   59.29    4.10
   3  -7  -3   53.99    4.00
  -3  -7   3   48.10    3.80
  -3  -7   3   48.30    4.10
   3   7  -3   56.99    4.10
  -3   7   3   50.29    3.40
   1  -7  -3   46.00    3.70
  -1  -7   3   48.90    3.90
   1  -7  -3   48.10    3.60
  -1  -7   3   53.49    4.30
   1   7  -3   46.60    3.70
  -1   7   3   48.50    3.30
  -1  -7  -3  112.99    6.10
   1  -7   3  110.09    6.30
  -1  -7  -3  114.89    6.30
   1  -7   3  102.99    6.60
  -1  -7  -3  113.79    6.30
   1   7   3  114.49    5.60
  -1   7  -3   97.69    6.10
   3  -7   3  133.59    7.40
  -3  -7  -3  149.49    8.00
  -3  -7  -3  158.68    7.80
   3  -7   3  147.89    8.10
  -3  -7  -3  157.58    7.90
   3   7   3  144.79    6.80
  -3   7  -3  138.39    7.70
  -5  -7  -3   90.49    5.70
  -5  -7  -3   94.69    5.40
   5  -7   3   86.59    5.90
  -5  -7  -3   77.99    5.20
   5  -7   3   84.69    5.40
  -5   7  -3   77.79    5.30
   5   7   3   84.59    4.70
   5   7   3   78.19    5.20
   7  -7   3   53.29    4.10
   7  -7   3   46.40    4.20
  -7  -7  -3   52.89    4.10
  -7  -7  -3   46.20    3.80
  -7  -7  -3   54.79    4.50
   7   7   3   49.30    3.50
  -7   7  -3   55.69    4.30
   7   7   3   54.19    4.30
   7   7   3   54.39    3.60
   9  -7   3   12.40    2.50
  -9  -7  -3   11.00    2.20
  -9  -7  -3    7.40    1.80
  -9  -7  -3    6.30    2.10
   9  -7   3    9.90    2.20
   9   7   3   12.60    2.10
  -9   7  -3   11.10    2.30
   9   7   3    7.80    1.60
   9   7   3    9.40    2.30
 -11  -7  -3   30.10    3.30
  11  -7   3   31.30    3.90
 -11  -7  -3   32.50    3.90
 -11  -7  -3   29.30    4.30
  11   7   3   28.20    3.00
 -11   7  -3   31.60    3.90
  11   7   3   31.20    3.20
  11   7   3   35.00    4.10
 -13  -7  -3  167.08    9.10
  13  -7   3  148.89    8.90
 -13  -7  -3  149.49    8.10
 -13  -7  -3  162.98    9.60
  13   7   3  149.59    7.40
 -13   7  -3  172.08    9.40
  13   7   3  162.28    8.90
  13   7   3  156.38    7.80
  15  -7   3   59.09    5.20
 -15  -7  -3   62.99    4.40
 -15  -7  -3   60.39    5.20
 -15  -7  -3   53.89    6.10
  15   7   3   58.39    4.40
  15   7   3   61.19    4.00
  15   7   3   68.69    5.60
 -15   7  -3   62.09    6.10
 -17  -7  -3   19.40    3.50
  17  -7   3   15.60    3.20
 -17  -7  -3   22.30    4.30
  17   7   3   18.70    2.90
 -17   7  -3   12.20    3.20
  17   7   3   18.00    3.50
 -19  -7  -3    7.20    2.70
  19  -7   3   11.30    2.90
 -19  -7  -3    8.60    3.10
  19   7   3    9.70    2.20
  19   7   3    9.40    2.70
 -19   7  -3   11.00    2.90
  21  -7   3   62.09    5.80
 -21  -7  -3   71.19    7.40
 -21  -7  -3   52.59    7.20
  21   7   3   65.39    5.40
  21   7   3   81.59    7.90
 -21   7  -3   73.29    7.60
 -23  -7  -3    1.40    2.20
  23  -7   3   -0.40    1.50
 -23  -7  -3   -3.30    2.10
  23   7   3    5.70    2.50
 -23   7  -3    1.10    1.90
  23   7   3   -1.00    1.60
 -25  -7  -3    3.20    3.40
  25  -7   3   12.70    3.40
 -25  -7  -3    8.80    3.60
  25   7   3   18.40    4.40
 -25   7  -3   11.90    3.60
  25   7   3    7.40    2.60
 -26  -8   3   -0.30    2.40
 -26   8   3    2.70    2.30
  26   8  -3    3.30    2.20
  24  -8  -3    8.50    4.00
 -24  -8   3    7.70    3.50
  24  -8  -3    9.30    2.90
 -24   8   3    9.20    3.10
  24   8  -3    9.50    2.90
 -22  -8   3   10.50    3.50
  22  -8  -3   12.10    3.40
  22  -8  -3   15.10    3.30
  22   8  -3   12.80    3.10
 -22   8   3    8.70    2.80
 -22   8   3    6.30    3.90
  20  -8  -3   22.70    3.70
  20  -8  -3   14.10    3.00
 -20  -8   3   18.70    4.10
 -20   8   3   17.10    3.40
 -20   8   3   17.80    3.30
  20   8  -3   19.50    3.40
  18  -8  -3   88.59    6.40
 -18  -8   3   78.99    7.20
  18  -8  -3   90.09    6.50
  18   8  -3   91.39    6.50
 -18   8   3   79.19    6.00
 -18   8   3   88.19    6.50
  16  -8  -3   74.09    5.60
  16  -8  -3   81.29    5.70
 -16  -8   3   83.29    6.80
  16  -8  -3   72.59    5.20
 -16   8   3   80.09    5.90
 -16   8   3   72.99    5.50
  16   8  -3   78.69    6.00
 -14  -8   3  110.99    8.20
  14  -8  -3  125.99    7.40
  14  -8  -3  131.39    7.70
  14  -8  -3  118.89    7.20
  14   8  -3  130.79    7.60
 -14   8   3  117.59    7.10
 -14   8   3  118.69    7.00
  12  -8  -3   90.19    5.90
 -12  -8   3   89.19    6.80
  12  -8  -3   79.29    5.40
  12  -8  -3   86.19    5.70
  12   8  -3   88.09    5.90
 -12   8   3   85.39    5.70
 -12   8   3   76.99    5.30
 -10  -8   3  303.87   14.70
  10  -8  -3  295.67   13.20
  10  -8  -3  307.17   13.80
  10  -8  -3  292.77   13.70
 -10   8   3  290.57   13.00
 -10   8   3  279.47   13.10
  10   8  -3  301.67   13.90
   8  -8  -3  368.26   15.90
  -8  -8   3  338.37   16.30
   8  -8  -3  373.26   15.20
   8  -8  -3  357.36   16.00
  -8   8   3  342.57   14.70
   8   8  -3  349.67   15.80
   6  -8  -3  141.69    7.70
  -6  -8   3  139.29    8.30
   6  -8  -3  141.99    7.60
  -6   8   3  129.39    6.90
   6   8  -3  127.99    7.50
  -4  -8   3  555.94   23.50
   4  -8  -3  544.65   23.30
   4  -8  -3  586.44   23.30
   4   8  -3  574.04   23.20
  -4   8   3  540.85   21.80
   2  -8  -3  154.88    8.40
   2  -8  -3  151.28    8.20
  -2  -8   3  167.28    9.50
  -2   8   3  171.48    8.10
   2   8  -3  162.98    8.30
   0  -8  -3  177.68    8.90
   0  -8   3  179.78    9.70
   0  -8  -3  169.48    9.10
   0   8   3  170.18    8.20
   0   8  -3  177.78    9.00
  -2  -8  -3  270.87   12.70
  -2  -8  -3  259.07   12.30
   2  -8   3  289.57   13.80
  -2  -8  -3  287.47   12.60
  -2   8  -3  267.47   12.70
   2   8   3  279.67   12.20
  -4  -8  -3  351.36   15.50
  -4  -8  -3  333.37   15.40
   4  -8   3  360.66   16.50
  -4  -8  -3  365.56   15.50
   4   8   3  338.27   14.50
   4   8   3  359.16   15.30
   6  -8   3  366.86   17.40
  -6  -8  -3  382.36   17.30
  -6  -8  -3  411.76   17.50
  -6  -8  -3  404.16   17.40
   6   8   3  379.16   15.90
  -6   8  -3  405.76   17.60
   6   8   3  405.66   16.80
  -8  -8  -3  292.57   13.40
  -8  -8  -3  286.97   13.60
   8  -8   3  294.17   14.40
  -8  -8  -3  287.37   13.70
   8   8   3  288.37   12.90
   8   8   3  323.27   13.00
  -8   8  -3  289.57   13.60
   8   8   3  285.57   13.50
  10  -8   3  348.67   16.50
 -10  -8  -3  348.47   15.60
 -10  -8  -3  344.47   16.10
 -10  -8  -3  380.96   16.70
  10   8   3  353.56   15.00
  10   8   3  351.36   14.90
 -10   8  -3  336.57   16.10
  10   8   3  362.76   16.00
 -12  -8  -3  390.36   17.60
 -12  -8  -3  391.66   17.80
  12  -8   3  376.96   17.60
 -12  -8  -3  363.46   16.40
  12   8   3  352.86   15.80
  12   8   3  397.76   17.30
  12   8   3  394.16   16.00
 -12   8  -3  375.76   17.60
  14  -8   3   21.60    3.60
 -14  -8  -3   18.60    2.90
 -14  -8  -3   22.80    4.00
 -14  -8  -3   17.60    3.20
  14   8   3   19.70    2.90
 -14   8  -3   17.90    3.30
  14   8   3   17.80    3.30
  14   8   3   18.40    2.50
 -16  -8  -3   50.99    6.20
  16  -8   3   54.69    6.10
 -16  -8  -3   61.09    6.30
 -16   8  -3   57.89    6.40
  16   8   3   53.89    4.30
  16   8   3   47.90    5.40
 -18  -8  -3   14.80    3.70
 -18  -8  -3    8.90    2.80
  18  -8   3    7.70    2.40
  18   8   3   12.40    2.70
  18   8   3   15.00    3.30
 -18   8  -3    9.80    2.90
 -20  -8  -3   73.39    8.00
  20  -8   3   84.79    7.00
 -20  -8  -3   92.49    7.30
  20   8   3   93.99    7.50
 -20   8  -3   63.19    7.30
  20   8   3   83.59    6.00
 -22  -8  -3   31.30    5.60
 -22  -8  -3   37.90    5.40
  22  -8   3   34.60    5.00
 -22   8  -3   28.20    4.90
  22   8   3   38.60    4.70
  22   8   3   34.50    5.30
 -24  -8  -3    9.80    3.50
  24  -8   3   15.80    3.80
 -24  -8  -3   10.10    3.90
 -24   8  -3   10.80    3.20
  24   8   3   21.00    4.50
  24   8   3   12.90    3.20
 -25   9   3   39.80    5.90
  25   9  -3   32.60    4.80
 -23  -9   3    8.00    3.10
  23  -9  -3    9.50    2.90
  23   9  -3    8.50    3.10
 -23   9   3   11.40    3.40
 -21  -9   3   75.99    8.40
  21  -9  -3   71.29    6.10
 -21   9   3   67.89    6.90
  21   9  -3   69.59    6.80
 -19  -9   3   14.30    3.70
  19  -9  -3    7.20    2.30
 -19   9   3    7.40    2.50
  19   9  -3    5.10    2.20
  17  -9  -3   66.09    5.50
 -17  -9   3   69.19    7.90
 -17   9   3   62.49    6.20
  17   9  -3   64.39    5.60
  15  -9  -3   53.29    4.80
 -15  -9   3   56.29    6.60
  15  -9  -3   50.59    4.40
  15   9  -3   41.50    4.70
 -15   9   3   44.70    4.90
  13  -9  -3   80.59    5.90
  13  -9  -3   88.09    6.00
 -13  -9   3   82.59    7.10
 -13   9   3   94.29    6.30
  13   9  -3   78.09    5.90
 -11  -9   3    5.20    2.10
  11  -9  -3    9.40    2.40
  11  -9  -3    2.50    1.60
 -11   9   3    2.80    1.60
  11   9  -3    7.50    2.40
   9  -9  -3  199.18   10.60
  -9  -9   3  213.48   11.60
   9  -9  -3  225.18   11.00
  -9   9   3  183.58    9.60
   9   9  -3  203.48   10.70
   7  -9  -3   62.39    4.80
   7  -9  -3   66.89    5.20
  -7  -9   3   67.89    5.80
   7   9  -3   58.59    4.80
  -7   9   3   64.79    4.70
   5  -9  -3  426.66   18.30
  -5  -9   3  404.86   18.70
   5  -9  -3  414.76   18.50
  -5   9   3  394.96   16.90
   5   9  -3  415.26   18.20
  -3  -9   3  307.47   15.10
   3  -9  -3  318.37   13.90
   3  -9  -3  292.57   13.80
   3   9  -3  258.97   13.20
  -3   9   3  296.47   13.20
   1  -9  -3  328.27   14.40
  -1  -9   3  307.37   15.10
   1  -9  -3  301.37   14.30
  -1   9   3  313.47   13.50
   1   9  -3  291.87   14.10
  -1  -9  -3    7.40    1.90
  -1  -9  -3    5.80    1.80
   1  -9   3    8.40    2.40
   1   9   3    6.90    1.70
  -1   9  -3    9.70    2.30
   3  -9   3  179.08   10.50
  -3  -9  -3  202.68   10.00
  -3  -9  -3  182.18    9.50
  -3  -9  -3  182.88    9.90
  -3   9  -3  181.98    9.90
   3   9   3  188.38    9.10
   3   9   3  198.48    9.50
  -5  -9  -3  271.37   13.30
  -5  -9  -3  265.97   13.10
   5  -9   3  267.77   13.80
  -5  -9  -3  284.77   13.20
  -5   9  -3  284.57   13.40
   5   9   3  250.57   11.80
   5   9   3  282.37   12.50
  -7  -9  -3  124.49    7.50
  -7  -9  -3  113.89    7.30
  -7  -9  -3  122.89    7.40
   7  -9   3  119.49    7.90
   7   9   3  109.89    6.40
  -7   9  -3  118.29    7.50
   7   9   3  120.29    7.00
  -9  -9  -3   90.89    6.00
  -9  -9  -3   76.49    6.00
   9  -9   3   86.39    6.40
  -9  -9  -3   72.59    6.00
  -9   9  -3   89.29    6.20
   9   9   3   75.29    5.50
   9   9   3   79.59    5.10
   9   9   3   69.29    4.90
 -11  -9  -3  108.89    7.40
  11  -9   3  108.59    7.50
 -11  -9  -3  108.59    7.50
 -11  -9  -3  106.09    6.90
  11   9   3  117.49    7.10
  11   9   3   87.39    5.90
  11   9   3  102.89    6.00
 -11   9  -3  115.29    7.60
  13  -9   3  192.38   10.70
 -13  -9  -3  189.18   10.50
 -13  -9  -3  170.08   10.50
 -13  -9  -3  183.58    9.60
  13   9   3  184.88    9.10
 -13   9  -3  157.98   10.10
  13   9   3  179.48   10.00
  13   9   3  162.38    8.70
 -15  -9  -3   58.09    4.70
  15  -9   3   42.80    5.30
 -15  -9  -3   45.90    5.90
 -15  -9  -3   50.09    5.90
  15   9   3   51.59    4.00
 -15   9  -3   47.30    5.80
  15   9   3   43.70    4.50
  15   9   3   56.79    5.80
 -17  -9  -3   72.99    6.50
  17  -9   3   58.49    6.40
 -17  -9  -3   57.09    6.80
  17   9   3   56.89    6.20
 -17   9  -3   62.59    7.00
  17   9   3   59.89    4.90
  19  -9   3   -0.10    1.50
 -19  -9  -3   -3.20    1.80
 -19  -9  -3    0.10    1.70
  19   9   3   -1.60    1.30
  19   9   3    1.80    2.20
 -19   9  -3   -1.90    1.50
 -21  -9  -3   87.79    9.30
 -21  -9  -3  100.29    8.20
  21  -9   3  102.39    8.20
  21   9   3  112.49    8.50
 -21   9  -3   91.39    8.00
  21   9   3   99.29    6.80
  23  -9   3    8.80    3.10
 -23  -9  -3    7.20    3.60
 -23  -9  -3    2.90    2.90
  23   9   3    2.90    2.60
 -23   9  -3    4.00    2.70
  23   9   3    5.40    2.40
  22 -10  -3   29.40    4.70
 -22 -10   3   16.90    4.90
 -22  10   3   31.60    4.90
  22  10  -3   21.40    4.30
 -20 -10   3    0.20    2.20
  20 -10  -3    3.10    2.10
 -20  10   3    4.90    2.40
  20  10  -3    1.10    2.10
  18 -10  -3    5.70    2.40
 -18 -10   3    2.90    2.50
  18  10  -3    2.90    2.20
 -18  10   3    6.00    2.30
  16 -10  -3    2.30    1.70
 -16 -10   3    1.80    2.00
 -16  10   3    7.80    2.30
  16  10  -3    3.90    2.20
  14 -10  -3   39.60    4.90
  14 -10  -3   41.60    4.80
 -14 -10   3   35.30    5.30
 -14  10   3   41.40    4.90
  14  10  -3   42.70    4.90
  12 -10  -3   23.30    3.70
 -12 -10   3   20.50    4.20
  12 -10  -3   28.50    4.00
 -12  10   3   19.70    3.30
  12  10  -3   27.70    4.00
 -10 -10   3   25.90    4.30
  10 -10  -3   28.20    3.90
  10 -10  -3   24.60    3.70
  10  10  -3   30.60    4.30
 -10  10   3   25.30    3.60
   8 -10  -3  130.19    7.90
   8 -10  -3  129.99    8.10
  -8 -10   3  134.79    9.20
   8  10  -3  124.49    7.80
  -8  10   3  135.69    7.80
   6 -10  -3   11.00    2.50
   6 -10  -3   14.80    2.90
  -6 -10   3   13.00    3.10
   6  10  -3   13.90    3.00
  -6  10   3   10.30    2.20
  -4 -10   3  179.78   10.70
   4 -10  -3  180.78    9.80
   4 -10  -3  183.08   10.00
  -4  10   3  175.08    9.10
   4  10  -3  167.18    9.60
   2 -10  -3    0.60    1.30
  -2 -10   3    6.70    2.20
   2 -10  -3    3.20    1.50
  -2  10   3    0.70    1.20
   2  10  -3    4.50    2.00
   0 -10  -3   69.69    5.80
   0 -10   3   95.59    7.00
   0 -10  -3   77.09    5.70
   0  10  -3   79.89    5.90
   0  10   3   71.69    5.10
  -2 -10  -3   80.79    6.20
  -2 -10  -3   81.09    6.00
   2 -10   3   77.39    6.50
   2  10   3   86.29    5.50
  -2  10  -3   93.49    6.40
  -4 -10  -3  127.29    8.00
   4 -10   3  125.89    8.50
  -4 -10  -3  121.79    7.80
   4  10   3  129.89    7.10
  -4  10  -3  125.69    8.00
   6 -10   3   25.40    4.00
  -6 -10  -3   35.90    4.50
  -6 -10  -3   36.80    4.60
   6  10   3   29.80    3.50
  -6  10  -3   32.20    4.40
  -8 -10  -3    9.00    2.40
  -8 -10  -3    8.40    2.50
   8 -10   3   14.30    3.20
  -8  10  -3   15.30    3.20
   8  10   3   19.20    2.90
 -10 -10  -3   69.69    5.80
  10 -10   3   65.29    5.80
 -10 -10  -3   70.29    5.60
 -10  10  -3   60.59    6.30
  10  10   3   66.79    4.90
  10  10   3   67.29    4.90
 -12 -10  -3   66.99    5.50
  12 -10   3   57.39    6.30
 -12 -10  -3   74.69    6.20
  12  10   3   61.59    5.00
 -12  10  -3   59.49    6.40
  12  10   3   64.09    4.70
  14 -10   3    7.10    2.40
 -14 -10  -3    3.50    2.30
 -14 -10  -3    1.90    1.60
 -14  10  -3    7.40    2.60
  14  10   3    6.60    1.90
  14  10   3    7.60    2.10
  16 -10   3   39.30    5.30
 -16 -10  -3   43.70    5.70
  16  10   3   40.00    4.50
 -16  10  -3   32.50    5.10
 -18 -10  -3   18.40    4.00
  18 -10   3   16.40    3.60
  18  10   3   16.30    3.30
 -18  10  -3   11.60    3.30
  20 -10   3    2.30    2.10
 -20 -10  -3    1.40    2.30
 -20  10  -3   -0.40    2.00
  20  10   3   -0.40    1.90
  19 -11  -3    1.80    2.00
 -19 -11   3    3.80    2.80
  19  11  -3    1.00    1.90
 -19  11   3    3.60    2.40
  17 -11  -3   85.19    6.80
 -17 -11   3   74.09    8.70
  17  11  -3   65.29    6.80
 -17  11   3   77.39    6.70
 -15 -11   3   10.10    3.50
  15 -11  -3   10.80    2.90
 -15  11   3   12.20    2.90
  15  11  -3   14.80    3.30
 -13 -11   3  180.28   11.70
  13 -11  -3  183.08   10.50
  13 -11  -3  186.78   10.50
  13  11  -3  174.78   10.30
 -13  11   3  166.98    9.80
  11 -11  -3  114.29    7.90
  11 -11  -3  122.49    8.10
 -11 -11   3  117.49    9.00
  11  11  -3  111.39    7.80
 -11  11   3  113.99    7.60
  -9 -11   3  393.16   18.90
   9 -11  -3  361.16   17.30
   9 -11  -3  356.16   17.50
  -9  11   3  342.17   16.50
   9  11  -3  376.76   17.30
   7 -11  -3   16.40    3.10
   7 -11  -3   20.70    3.60
  -7 -11   3   16.20    3.80
  -7  11   3   21.40    3.50
   7  11  -3   22.90    3.70
  -5 -11   3  257.67   14.00
   5 -11  -3  256.37   13.40
   5 -11  -3  264.87   13.20
  -5  11   3  237.08   11.90
   5  11  -3  243.68   12.90
  -3 -11   3  122.79    8.50
   3 -11  -3  137.39    8.40
   3 -11  -3  114.59    8.10
  -3  11   3  105.49    6.70
   3  11  -3  126.19    8.10
  -1 -11   3  138.09    9.20
   1 -11  -3  128.29    8.70
   1 -11  -3  149.59    9.00
   1  11  -3  138.09    8.50
  -1  11   3  124.79    7.40
  -1 -11  -3  163.78    9.60
   1 -11   3  159.98   10.30
  -1 -11  -3  146.79    9.00
  -1  11  -3  142.99    8.90
   1  11   3  159.98    8.60
   3 -11   3  141.29    9.70
  -3 -11  -3  146.19    9.10
  -3 -11  -3  142.39    8.90
   3  11   3  147.79    8.10
  -3  11  -3  147.69    9.00
  -5 -11  -3  227.18   12.40
  -5 -11  -3  240.28   12.50
   5 -11   3  223.28   13.00
  -5  11  -3  221.78   12.40
   5  11   3  229.08   11.10
  -7 -11  -3  140.79    9.20
  -7 -11  -3  136.29    8.80
   7 -11   3  147.99    9.70
  -7  11  -3  144.69    9.20
   7  11   3  145.09    8.20
  -9 -11  -3  233.28   12.60
  -9 -11  -3  239.28   12.90
   9 -11   3  242.98   13.20
   9  11   3  223.28   11.10
  -9  11  -3  234.98   13.00
   9  11   3  223.98   11.20
 -11 -11  -3   66.79    5.90
 -11 -11  -3   79.09    6.50
  11 -11   3   72.59    6.60
  11  11   3   69.09    5.30
 -11  11  -3   63.49    6.90
  11  11   3   70.99    5.30
 -13 -11  -3  110.39    8.20
  13 -11   3  137.89    9.10
 -13 -11  -3  107.49    7.70
  13  11   3  116.29    7.20
 -13  11  -3  112.29    8.40
  13  11   3   99.49    6.70
 -15 -11  -3   41.00    5.70
  15 -11   3   43.50    5.90
  15  11   3   48.10    5.50
 -15  11  -3   35.20    5.30
  17 -11   3   79.79    7.20
 -17 -11  -3   68.09    7.90
 -17  11  -3   61.49    7.20
 -19  11  -3   15.70    4.10
  18  12  -3    5.90    2.70
 -16 -12   3   13.40    4.20
  16 -12  -3    9.80    2.60
 -16  12   3   16.80    3.50
  16  12  -3   14.30    3.40
 -14 -12   3    1.70    2.40
  14 -12  -3   -0.90    1.50
 -14  12   3    3.40    2.20
  14  12  -3    2.90    2.20
  12 -12  -3    6.00    2.50
 -12 -12   3    3.80    2.70
  12  12  -3    7.30    2.50
 -12  12   3    6.20    2.40
  10 -12  -3   -0.50    1.40
  10 -12  -3   -0.60    1.60
 -10 -12   3    2.10    2.20
 -10  12   3    2.40    1.80
  10  12  -3    3.00    2.30
  -8 -12   3   -1.40    1.80
   8 -12  -3    5.70    2.30
   8 -12  -3    7.60    2.60
  -8  12   3    5.80    2.40
   8  12  -3    2.40    2.20
  -6 -12   3   11.30    3.30
   6 -12  -3    8.00    2.50
   6 -12  -3   12.10    2.90
  -6  12   3   12.20    2.70
   6  12  -3   10.20    2.70
   4 -12  -3   -0.10    1.40
  -4 -12   3    1.70    1.90
   4 -12  -3    1.60    1.60
   4  12  -3   -0.20    1.70
  -4  12   3    0.70    1.70
   2 -12  -3    0.40    1.60
   2 -12  -3    2.30    1.70
  -2 -12   3    0.20    1.60
  -2  12   3    2.50    1.70
   2  12  -3    0.40    1.90
   0 -12  -3   14.10    3.20
   0 -12   3   13.90    3.50
   0 -12  -3   17.20    3.50
   0  12  -3   12.70    3.10
   0  12   3   15.90    2.90
   2 -12   3    1.50    1.70
  -2 -12  -3   -1.00    1.30
  -2 -12  -3    1.00    1.70
   2  12   3   -1.40    1.40
  -2  12  -3   -0.20    1.70
   4 -12   3    1.40    1.70
  -4 -12  -3    2.80    2.00
  -4 -12  -3    2.50    1.70
  -4  12  -3    3.30    2.10
   4  12   3    0.40    1.60
  -6 -12  -3    8.70    2.70
  -6 -12  -3   15.70    3.40
   6 -12   3   10.90    3.20
   6  12   3    9.30    2.50
  -6  12  -3   14.80    3.40
  -8 -12  -3    9.80    2.80
   8 -12   3   11.50    3.30
  -8 -12  -3    7.90    2.70
  -8  12  -3   11.30    3.10
   8  12   3   11.80    2.60
   8  12   3   11.90    2.80
  10 -12   3    3.10    2.00
 -10 -12  -3   -0.30    1.60
 -10 -12  -3    0.90    1.80
 -10  12  -3    3.90    2.40
  10  12   3    2.30    1.70
 -12 -12  -3    3.70    3.30
  12 -12   3    5.00    2.30
 -12 -12  -3    9.00    2.70
  12  12   3    4.70    2.00
 -12  12  -3   11.30    3.40
  14 -12   3   46.20    6.10
 -14 -12  -3   65.29    6.60
 -14  12  -3   60.99    7.30
  14  12   3   52.09    5.30
  16 -12   3   15.00    3.90
 -16  12  -3   13.70    3.80
 -13 -13   3  124.39   10.30
  13 -13  -3  113.49    8.50
  13  13  -3  123.09    8.70
 -13  13   3  118.19    8.60
 -11 -13   3    5.90    3.30
  11 -13  -3   13.30    3.40
 -11  13   3   12.30    3.20
  11  13  -3    6.30    2.90
  -9 -13   3   99.69    8.90
   9 -13  -3  103.09    7.70
  -9  13   3   91.39    7.20
   9  13  -3   89.79    7.50
   7 -13  -3   59.19    6.50
   7 -13  -3   64.59    6.90
  -7 -13   3   52.69    7.00
   7  13  -3   63.69    6.80
  -7  13   3   57.19    5.90
   5 -13  -3  191.68   11.80
  -5 -13   3  194.88   12.40
   5 -13  -3  198.78   11.70
  -5  13   3  172.48   10.20
   5  13  -3  191.88   11.50
  -3 -13   3   23.00    4.60
   3 -13  -3   15.90    3.60
   3 -13  -3   20.10    4.00
  -3  13   3   26.40    4.00
   3  13  -3   19.40    3.90
   1 -13  -3  107.89    8.10
   1 -13  -3   90.49    7.80
  -1 -13   3  109.69    8.80
  -1  13   3   94.49    6.90
   1  13  -3  101.69    7.70
   1 -13   3   57.69    7.40
  -1 -13  -3   67.29    7.20
  -1 -13  -3   56.69    7.00
  -1  13  -3   57.49    6.50
   1  13   3   53.79    7.10
  -3 -13  -3  162.28   10.40
   3 -13   3  138.89   10.40
  -3 -13  -3  152.58   10.50
  -3  13  -3  158.68   10.20
   5 -13   3  114.69    9.20
  -5 -13  -3  110.69    8.50
  -5 -13  -3   89.39   13.10
  -5  13  -3  122.09    8.70
  -7 -13  -3   61.49    7.00
   7 -13   3   55.99    6.90
  -7  13  -3   63.39    7.10
   7  13   3   60.29    6.00
  -9 -13  -3   76.99    7.60
   9 -13   3   86.69    7.80
  -9  13  -3   71.09    7.80
   9  13   3   77.29    6.20
  11 -13   3  109.79    8.90
 -11 -13  -3  115.29    8.40
  11  13   3  101.19    7.10
 -11  13  -3  101.49    8.70
   8  14  -3   10.70    3.70
  -6 -14   3   47.30    7.00
   6  14  -3   55.49    6.60
  -4 -14   3    9.20    3.60
   4  14  -3   15.30    3.80
   2 -14  -3   41.20    5.80
  -2 -14   3   56.79    7.60
   2  14  -3   47.70    6.20
   0 -14   3    1.80    2.10
   0 -14  -3   -0.40    1.90
   0  14  -3    1.60    2.30
  -2 -14  -3    8.10    3.00
   2 -14   3    4.30    2.80
  -2  14  -3    6.10    3.00
  -4 -14  -3   16.60    4.10
   4 -14   3   14.60    4.10
  -4  14  -3   21.30    4.20
  -6  14  -3   45.40    6.10
   6  14   3   31.80    4.40
 -30   0   4   91.29    8.30
  30   0  -4  111.09   10.90
 -28   0   4   17.00    4.40
  28   0  -4   17.40    4.20
 -26   0   4   21.10    4.40
  26   0  -4   28.20    5.00
 -24   0   4  115.79    8.40
  24   0  -4  118.79    8.70
 -22   0   4   70.39    6.00
  22   0  -4   64.09    6.90
  20   0  -4  175.48   10.00
 -20   0   4  163.98    9.40
  20   0  -4  164.98    8.80
 -18   0   4   29.80    4.10
  18   0  -4   24.50    3.60
  18   0  -4   25.10    3.10
 -16   0   4  733.43   29.30
  16   0  -4  714.33   27.70
  16   0  -4  714.63   28.90
 -14   0   4  340.07   14.70
  14   0  -4  342.97   15.40
  14   0  -4  358.06   13.40
 -14   0   4  326.57   12.70
  14   0  -4  348.17   14.40
 -12   0   4  650.33   25.70
  12   0  -4  699.73   25.80
  12   0  -4  715.73   26.60
 -12   0   4  750.52   27.50
  12   0  -4  678.23   27.50
 -10   0   4  814.62   31.30
  10   0  -4  770.22   29.40
 -10   0   4  811.32   30.00
  10   0  -4  834.32   29.80
  10   0  -4  788.52   30.70
   8   0  -4 1023.00   39.20
   8   0  -4 1112.59   39.30
   8   0  -4 1084.59   40.30
  -8   0   4 1159.28   42.40
   6   0  -4 1523.55   52.99
   6   0  -4 1387.06   53.89
   6   0  -4 1484.65   53.29
  -6   0   4 1518.35   55.19
   4   0  -4  836.52   31.00
  -4   0   4  917.61   33.10
   4   0  -4  847.82   31.50
  -4   0   4  878.31   32.80
   4   0  -4  879.91   32.00
   2   0  -4 1820.42   65.49
   2   0  -4 1789.02   64.49
   2   0  -4 1793.62   65.29
  -2   0   4 1837.22   66.99
  -2   0   4 1890.31   67.49
   0   0  -4 4308.47  157.28
   0   0   4 5072.29  176.18
   0   0  -4 4297.07  158.18
   0   0  -4 4626.54  158.78
   0   0   4 4760.32  175.48
  -2   0  -4   21.70    1.30
   2   0   4   24.80    1.90
  -2   0  -4   24.10    2.50
   2   0   4   23.30    1.40
  -2   0  -4   23.90    1.80
   4   0   4  689.03   25.20
  -4   0  -4  621.74   23.50
   4   0   4  651.33   24.70
  -4   0  -4  627.94   24.30
   6   0   4 1817.52   70.39
  -6   0  -4 1903.81   69.39
  -6   0  -4 1866.61   68.39
   6   0   4 1871.21   69.39
   6   0   4 2068.99   69.89
  -8   0  -4 2418.76   87.39
   8   0   4 2121.49   79.99
  -8   0  -4 2340.27   85.99
   8   0   4 2136.89   81.09
   8   0   4 2361.26   80.09
  10   0   4  509.55   19.80
  10   0   4  511.55   20.00
  10   0   4  522.35   21.00
 -10   0  -4  510.05   21.00
 -10   0  -4  498.85   19.30
 -12   0  -4  336.47   13.30
  12   0   4  339.37   13.40
  12   0   4  320.67   14.70
 -12   0  -4  343.57   15.40
  14   0   4 1466.75   55.89
  14   0   4 1475.45   53.99
 -14   0  -4 1548.95   53.59
 -14   0  -4 1369.46   55.89
  16   0   4  101.09    5.40
  16   0   4   98.49    6.70
 -16   0  -4  111.89    7.70
 -18   0  -4  153.98    9.60
  18   0   4  191.78   10.70
  20   0   4   13.00    3.10
 -20   0  -4   11.80    3.40
 -22   0  -4   83.19    7.30
  22   0   4   93.39    7.50
 -24   0  -4   25.60    5.00
  24   0   4   25.10    4.60
  26   0   4  246.98   14.60
 -26   0  -4  212.18   13.50
  28   0   4    7.60    3.40
 -28   0  -4    7.70    3.60
  31  -1  -4    7.40    3.50
 -31  -1   4    1.00    2.50
  31   1  -4    4.80    3.00
 -31   1   4    8.90    3.70
  29  -1  -4   -3.30    1.40
 -29  -1   4    1.80    2.10
  29   1  -4   -0.10    2.00
 -29   1   4    0.70    2.10
  27  -1  -4    2.70    2.00
 -27  -1   4   -2.60    1.50
 -27   1   4    1.40    2.00
  27   1  -4    1.70    2.20
 -25  -1   4    0.80    1.70
  25  -1  -4   -0.40    1.40
 -25   1   4    4.70    2.30
  25   1  -4    2.40    2.10
 -23  -1   4   28.20    4.60
  23  -1  -4   38.20    5.00
  23   1  -4   28.70    4.50
  23   1  -4   26.20    3.70
 -23   1   4   34.50    5.10
 -21  -1   4   11.70    3.10
  21  -1  -4   16.70    3.30
  21   1  -4   15.30    2.70
  21   1  -4   11.70    2.80
 -21   1   4   13.10    3.00
 -19  -1   4    1.10    1.30
  19  -1  -4    3.50    1.60
 -19   1   4    2.80    1.60
  19   1  -4    1.40    1.30
  19   1  -4    2.20    1.60
 -17  -1   4   26.40    3.80
  17  -1  -4   18.60    2.90
  17   1  -4   30.50    3.40
 -17   1   4   26.10    3.70
  17   1  -4   29.30    3.80
  15  -1  -4  174.48    6.90
 -15  -1   4  173.78    8.70
  15  -1  -4  161.98    8.80
 -15  -1   4  166.48    6.80
  15   1  -4  151.78    7.90
 -15   1   4  158.98    6.80
  15   1  -4  174.08    6.80
  15   1  -4  169.88    8.90
 -15   1   4  162.58    8.70
 -13  -1   4    2.40    1.20
  13  -1  -4   -0.20    0.70
  13  -1  -4    0.40    0.90
  13  -1  -4    1.50    0.60
 -13  -1   4    1.80    0.80
  13   1  -4    1.30    0.50
 -13   1   4    1.90    1.30
  13   1  -4    2.90    1.00
 -13   1   4    4.40    0.90
  13   1  -4    1.40    0.90
  11  -1  -4  187.98    7.70
 -11  -1   4  184.18    7.90
 -11  -1   4  195.98    9.00
  11  -1  -4  200.38    8.20
  11  -1  -4  184.68    9.00
 -11   1   4  194.38    9.30
  11   1  -4  190.38    9.00
  11   1  -4  170.78    8.10
  11   1  -4  191.68    7.70
 -11   1   4  193.78    7.80
   9  -1  -4  138.79    7.00
  -9  -1   4  147.09    7.20
   9  -1  -4  145.39    6.20
  -9  -1   4  142.19    6.40
   9  -1  -4  138.69    6.20
  -9   1   4  151.68    6.30
   9   1  -4  153.48    6.40
   9   1  -4  146.59    7.00
   9   1  -4  133.99    6.20
   7  -1  -4  156.68    7.30
   7  -1  -4  145.39    6.50
   7  -1  -4  164.68    6.40
  -7  -1   4  154.38    6.90
  -7   1   4  166.48    6.80
   7   1  -4  160.68    6.60
   7   1  -4  143.19    6.60
   7   1  -4  152.38    7.10
  -5  -1   4   42.50    2.60
   5  -1  -4   39.00    2.70
   5  -1  -4   37.30    2.30
  -5  -1   4   36.00    2.40
   5  -1  -4   37.80    1.90
   5   1  -4   41.80    2.30
   5   1  -4   36.70    2.40
  -5   1   4   38.80    2.40
   5   1  -4   38.30    2.50
   3  -1  -4  248.68    9.70
  -3  -1   4  233.08    9.80
   3  -1  -4  232.88    8.80
  -3  -1   4  242.58    9.60
   3  -1  -4  230.68    9.90
  -3   1   4  241.28    9.70
   3   1  -4  235.78    9.80
   3   1  -4  239.68    9.20
   3   1  -4  240.58    9.80
   1  -1  -4 2390.86   86.89
   1  -1  -4 2351.46   86.19
  -1  -1   4 2477.95   88.99
  -1  -1   4 2489.95   88.59
   1   1  -4 2439.06   85.69
   1   1  -4 2361.86   86.39
  -1   1   4 2418.56   88.79
  -1  -1  -4   21.50    2.50
  -1  -1  -4   24.40    1.80
   1  -1   4   25.90    1.70
   1  -1   4   26.80    2.20
  -1   1  -4   22.50    1.90
  -1   1  -4   21.40    2.30
   1   1   4   22.80    1.80
  -1   1  -4   24.50    1.50
  -3  -1  -4   36.40    2.40
  -3  -1  -4   39.70    3.10
   3  -1   4   42.50    2.70
   3  -1   4   42.90    2.40
  -3   1  -4   41.10    2.20
   3   1   4   37.50    2.50
  -3   1  -4   39.90    2.60
  -3   1  -4   43.10    2.90
   5  -1   4  138.99    6.80
   5  -1   4  151.08    6.40
  -5  -1  -4  141.79    6.30
   5  -1   4  146.89    6.60
  -5   1  -4  155.18    7.10
   5   1   4  144.49    6.50
  -5   1  -4  134.69    6.40
   7  -1   4   24.40    2.00
  -7  -1  -4   30.20    2.10
  -7  -1  -4   38.60    3.30
   7  -1   4   30.70    2.40
   7  -1   4   26.20    2.80
  -7   1  -4   28.80    3.30
   7   1   4   29.70    2.20
  -7   1  -4   29.00    2.30
   7   1   4   30.20    3.10
  -9  -1  -4    3.00    1.60
   9  -1   4    3.90    1.30
   9  -1   4    2.60    1.00
   9  -1   4    3.30    0.90
  -9  -1  -4    3.00    0.80
   9   1   4    4.10    1.10
  -9   1  -4    5.30    1.80
   9   1   4    4.80    1.50
  -9   1  -4    2.60    0.90
 -11  -1  -4   71.99    3.70
  11  -1   4   66.89    4.70
  11  -1   4   68.19    4.10
  11  -1   4   68.59    4.10
 -11  -1  -4   68.29    5.30
  11   1   4   72.49    4.90
 -11   1  -4   74.69    5.20
 -11   1  -4   69.79    3.90
  11   1   4   74.29    4.00
  13  -1   4  251.77   11.90
  13  -1   4  263.27   11.20
 -13  -1  -4  261.97   10.40
 -13  -1  -4  244.18   12.50
  13  -1   4  244.38   10.70
  13   1   4  258.27   12.20
 -13   1  -4  261.57   10.50
  13   1   4  246.58   10.50
 -13   1  -4  242.98   12.30
  15  -1   4   44.90    3.60
  15  -1   4   39.20    3.10
 -15  -1  -4   45.50    2.80
  15  -1   4   47.60    4.80
 -15  -1  -4   51.19    5.60
  15   1   4   38.00    3.00
  15   1   4   49.50    5.10
 -15   1  -4   53.39    5.60
 -15   1  -4   40.90    2.70
  17  -1   4   10.10    2.50
 -17  -1  -4    8.40    2.80
  17   1   4    7.90    2.20
 -17   1  -4    9.30    2.80
  19  -1   4    4.50    1.90
 -19  -1  -4    3.10    2.20
  19   1   4    4.70    2.00
 -19   1  -4    3.90    2.30
 -21  -1  -4    6.90    2.90
  21  -1   4    6.00    2.40
 -21   1  -4    4.20    2.60
  21   1   4    8.30    2.60
 -23  -1  -4    2.70    2.40
  23  -1   4    3.60    2.20
  23   1   4    4.50    2.40
 -23   1  -4    3.00    2.30
 -25  -1  -4   10.80    3.80
  25  -1   4   18.10    3.90
 -25   1  -4   10.70    3.50
  25   1   4   12.20    3.70
 -27  -1  -4   -3.40    2.10
  27  -1   4   -2.00    2.10
  27   1   4    0.20    2.30
 -27   1  -4    0.20    2.60
  29  -1   4   12.50    4.00
 -29  -1  -4    8.40    3.80
 -29   1  -4   10.40    3.90
  29   1   4   10.60    4.00
  30  -2  -4    2.90    2.50
 -30  -2   4    3.10    2.70
  30   2  -4    5.30    3.00
 -30   2   4    2.40    2.70
  28  -2  -4    6.10    3.00
 -28  -2   4    3.20    2.50
  28   2  -4    3.40    2.60
 -28   2   4    2.90    2.20
 -26  -2   4    6.60    2.80
  26  -2  -4    6.60    3.00
  26   2  -4    5.90    2.70
  26   2  -4    9.10    2.70
 -26   2   4    8.40    3.00
  24  -2  -4   70.89    7.40
 -24  -2   4   79.69    6.80
  24   2  -4   79.99    5.90
 -24   2   4   74.89    6.80
  24   2  -4   79.79    6.70
 -22  -2   4   59.89    5.40
  22  -2  -4   55.39    6.10
  22   2  -4   69.99    6.90
 -22   2   4   48.30    5.80
  22   2  -4   66.09    5.00
  20  -2  -4  581.34   24.60
 -20  -2   4  567.74   24.30
  20   2  -4  540.05   23.10
 -20   2   4  555.24   24.10
  20   2  -4  574.74   24.40
  18  -2  -4  136.89    8.40
 -18  -2   4  123.79    7.60
  18   2  -4  143.99    8.40
  18   2  -4  150.28    7.70
 -18   2   4  129.89    7.80
  16  -2  -4  205.08    8.30
  16  -2  -4  196.88   10.30
 -16  -2   4  201.58   10.30
  16   2  -4  202.88    9.40
  16   2  -4  201.08   10.30
 -16   2   4  198.78   10.40
 -16   2   4  218.98    8.80
  14  -2  -4  107.49    4.80
 -14  -2   4  105.59    6.10
  14  -2  -4   99.99    6.20
 -14  -2   4   95.09    4.60
  14   2  -4  104.39    5.70
 -14   2   4   91.49    5.90
 -14   2   4  103.09    4.60
  14   2  -4  108.29    6.30
  14   2  -4   97.29    4.70
  12  -2  -4  967.60   35.40
 -12  -2   4  926.31   35.80
  12  -2  -4  910.21   36.80
 -12  -2   4  981.80   37.10
 -12   2   4 1001.80   35.80
 -12   2   4  985.20   37.50
  12   2  -4 1016.40   36.00
  12   2  -4  971.00   36.80
  12   2  -4  922.21   35.30
 -10  -2   4  282.67   11.90
 -10  -2   4  274.27   11.20
  10  -2  -4  276.97   12.30
  10  -2  -4  299.87   11.20
 -10  -2   4  266.27   12.10
 -10   2   4  291.57   11.00
  10   2  -4  275.77   12.10
  10   2  -4  276.27   11.40
  10   2  -4  265.27   11.20
   8  -2  -4  480.65   18.80
  -8  -2   4  461.75   18.60
   8  -2  -4  451.15   17.70
  -8  -2   4  461.25   19.20
  -8  -2   4  516.25   19.20
  -8   2   4  509.85   18.50
   8   2  -4  455.25   18.30
   8   2  -4  440.26   17.90
   8   2  -4  492.25   18.00
   6  -2  -4 1202.48   43.70
   6  -2  -4 1098.49   44.20
  -6  -2   4 1210.08   47.50
  -6  -2   4 1328.67   47.40
  -6   2   4 1329.87   47.10
   6   2  -4 1243.28   43.90
   6   2  -4 1178.88   43.90
   6   2  -4 1217.88   43.60
   4  -2  -4 1623.34   60.99
  -4  -2   4 1704.63   62.59
  -4  -2   4 1765.52   62.59
   4  -2  -4 1679.33   61.49
  -4   2   4 1673.93   62.19
   4   2  -4 1532.25   61.19
   4   2  -4 1813.02   60.79
   4   2  -4 1731.13   61.09
   2  -2  -4 1145.69   44.00
  -2  -2   4 1290.27   45.90
  -2  -2   4 1191.18   45.70
   2   2  -4 1208.38   43.80
  -2   2   4 1253.57   45.50
   2   2  -4 1256.77   43.70
   2   2  -4 1182.98   44.30
   0  -2   4  863.91   34.40
   0  -2  -4  924.21   34.50
   0  -2   4  967.80   34.70
   0  -2  -4  952.10   35.20
   0   2  -4  924.61   34.50
   0   2  -4  881.81   34.70
   0   2   4  957.90   34.30
   0   2  -4  964.40   34.20
   2  -2   4  266.37   11.00
  -2  -2  -4  272.97   11.40
  -2  -2  -4  250.47   10.60
  -2  -2  -4  254.87    9.70
   2  -2   4  283.07   11.20
   2   2   4  261.07   10.80
  -2   2  -4  269.67   10.70
  -2   2  -4  243.18   10.90
  -2   2  -4  273.17   10.40
   4  -2   4 1469.45   55.09
  -4  -2  -4 1547.15   57.29
  -4  -2  -4 1576.94   58.29
   4  -2   4 1577.94   55.39
   4  -2   4 1513.75   55.19
  -4   2  -4 1552.14   57.19
  -4   2  -4 1561.64   57.59
   4   2   4 1448.26   54.09
  -4   2  -4 1611.64   57.59
   4   2   4 1521.45   54.89
  -6  -2  -4 1666.13   60.19
   6  -2   4 1629.14   59.99
   6  -2   4 1664.93   59.89
  -6  -2  -4 1590.24   58.89
   6  -2   4 1614.84   59.69
  -6   2  -4 1727.63   59.59
  -6   2  -4 1567.44   59.09
   6   2   4 1523.85   58.79
   6   2   4 1723.73   59.59
  -6   2  -4 1523.75   59.19
   8  -2   4  287.27   11.70
  -8  -2  -4  292.97   13.00
   8  -2   4  275.77   11.70
  -8  -2  -4  286.97   11.60
   8  -2   4  281.07   11.90
  -8   2  -4  288.07   12.50
   8   2   4  278.17   11.10
  -8   2  -4  273.07   11.80
   8   2   4  265.57   12.30
   8   2   4  276.37   11.30
 -10  -2  -4  791.72   30.20
  10  -2   4  736.13   28.30
  10  -2   4  726.73   28.60
 -10  -2  -4  735.93   28.10
  10  -2   4  732.93   28.00
 -10   2  -4  725.73   28.50
  10   2   4  762.12   27.60
 -10   2  -4  754.02   29.50
  10   2   4  701.53   29.00
  12  -2   4   48.40    3.50
 -12  -2  -4   42.90    2.80
  12  -2   4   47.10    3.80
  12  -2   4   43.60    3.30
 -12  -2  -4   45.90    5.00
 -12   2  -4   49.70    4.30
  12   2   4   44.20    3.00
 -12   2  -4   42.00    3.00
  12   2   4   39.10    4.10
 -14  -2  -4  657.33   27.20
 -14  -2  -4  652.33   24.50
  14  -2   4  625.64   24.80
  14  -2   4  625.54   25.40
  14  -2   4  674.23   26.20
  14   2   4  634.04   26.50
 -14   2  -4  614.24   26.50
 -14   2  -4  657.63   24.80
  14   2   4  659.33   24.60
  16  -2   4  154.78    7.50
  16  -2   4  153.88    8.30
  16  -2   4  159.48    8.80
 -16  -2  -4  150.88    9.40
  16   2   4  172.58    8.00
 -16   2  -4  149.88    7.00
 -16   2  -4  155.78    9.10
  16   2   4  151.78    9.10
  18  -2   4  463.65   20.90
  18  -2   4  473.65   20.20
 -18  -2  -4  435.56   20.30
 -18   2  -4  436.26   19.80
  18   2   4  489.95   21.40
 -20  -2  -4   13.60    3.30
  20  -2   4    8.30    2.50
  20   2   4   11.60    3.00
 -20   2  -4   15.50    3.50
  22  -2   4   67.39    6.80
 -22  -2  -4   50.79    6.40
  22   2   4   60.49    6.70
 -22   2  -4   54.79    6.60
  24  -2   4   46.60    6.10
 -24  -2  -4   36.20    5.70
 -24   2  -4   37.40    5.80
  24   2   4   42.30    5.80
  26  -2   4   60.59    7.30
 -26  -2  -4   42.70    6.60
  26   2   4   63.09    7.50
 -26   2  -4   60.59    7.40
  28  -2   4    8.10    3.30
 -28  -2  -4   11.10    4.00
  28   2   4    6.90    2.90
 -28   2  -4   12.10    4.10
 -31  -3   4   15.00    4.40
 -31   3   4   18.70    4.70
  29  -3  -4    9.10    3.30
 -29  -3   4    6.60    2.70
  29   3  -4    5.00    2.50
  29   3  -4    4.90    3.00
 -29   3   4    8.00    3.30
 -27  -3   4   45.50    6.10
  27  -3  -4   56.19    6.80
  27   3  -4   49.90    5.60
 -27   3   4   32.00    5.30
  27   3  -4   40.50    6.10
 -25  -3   4   24.10    4.40
  25  -3  -4   27.00    4.50
  25   3  -4   33.30    5.10
  25   3  -4   21.90    3.70
 -25   3   4   27.20    4.80
  23  -3  -4   42.90    5.40
 -23  -3   4   35.00    5.00
  23   3  -4   39.80    5.20
 -23   3   4   33.50    4.90
  23   3  -4   38.50    4.70
 -21  -3   4  138.39    8.70
  21  -3  -4  132.89    8.50
  21   3  -4  122.89    7.40
  21   3  -4  141.09    8.80
 -21   3   4  130.69    8.50
 -19  -3   4   34.30    4.50
  19  -3  -4   34.60    4.40
  19   3  -4   35.30    4.40
 -19   3   4   36.40    4.70
  19   3  -4   35.20    3.70
 -17  -3   4    9.10    2.40
  17  -3  -4    8.20    2.10
  17   3  -4   18.30    3.00
  17   3  -4   12.80    2.40
 -17   3   4   11.50    2.50
  15  -3  -4   95.29    6.10
 -15  -3   4   94.99    5.90
  15  -3  -4   93.79    4.70
 -15  -3   4   91.39    4.50
 -15   3   4   97.99    6.00
  15   3  -4   91.39    5.90
  15   3  -4   90.69    4.60
 -15   3   4   92.99    4.40
  15   3  -4   99.69    5.50
 -13  -3   4   80.99    4.30
 -13  -3   4   77.19    5.10
  13  -3  -4   84.79    4.30
 -13  -3   4   87.39    5.60
  13  -3  -4   90.09    5.60
  13   3  -4   80.49    5.20
  13   3  -4   86.09    4.90
 -13   3   4   85.59    4.10
  13   3  -4   83.19    4.50
 -13   3   4   79.89    5.30
 -11  -3   4  274.47   12.50
 -11  -3   4  284.87   11.30
 -11  -3   4  279.47   12.00
  11  -3  -4  249.38   12.30
  11  -3  -4  276.87   11.30
  11  -3  -4  278.07   11.70
  11   3  -4  261.47   12.00
 -11   3   4  248.28   12.20
 -11   3   4  287.87   11.10
  11   3  -4  294.37   11.90
  11   3  -4  292.97   11.60
   9  -3  -4  789.22   30.20
  -9  -3   4  846.52   31.40
   9  -3  -4  818.62   31.10
   9  -3  -4  802.32   30.10
  -9  -3   4  796.62   31.90
  -9  -3   4  819.12   31.00
   9   3  -4  782.72   30.50
   9   3  -4  832.82   30.50
  -9   3   4  842.62   30.70
   9   3  -4  789.72   30.20
   7  -3  -4 1342.77   49.10
   7  -3  -4 1251.07   49.99
   7  -3  -4 1395.06   49.50
  -7  -3   4 1379.06   51.09
  -7  -3   4 1351.66   51.59
  -7  -3   4 1359.96   50.99
  -7   3   4 1463.25   50.79
   7   3  -4 1353.06   49.40
   7   3  -4 1375.16   49.50
  -5  -3   4  572.54   24.50
   5  -3  -4  587.54   24.20
  -5  -3   4  639.44   24.20
   5  -3  -4  601.74   23.80
   5  -3  -4  634.04   23.30
   5   3  -4  664.33   23.80
  -5   3   4  689.53   24.00
   5   3  -4  639.54   23.70
   3  -3  -4   89.49    3.90
  -3  -3   4   87.59    4.80
  -3  -3   4   98.89    4.80
   3  -3  -4   85.19    4.50
   3  -3  -4   89.19    4.80
  -3   3   4   90.09    4.40
   3   3  -4   99.49    4.60
  -3   3   4   85.79    3.80
   3   3  -4   89.49    4.30
  -1  -3   4  605.04   22.00
   1  -3  -4  556.54   20.70
   1  -3  -4  583.14   22.50
  -1  -3   4  546.85   21.90
   1  -3  -4  535.75   21.60
   1   3  -4  590.74   21.50
  -1   3   4  575.54   21.60
  -1   3   4  547.45   20.60
   1  -3   4  925.51   32.20
  -1  -3  -4  856.21   33.30
  -1  -3  -4  872.61   34.20
  -1  -3  -4  865.11   32.40
   1  -3   4  824.32   32.10
   1   3   4  777.52   30.70
   1   3   4  895.41   31.80
  -1   3  -4  937.31   33.10
  -1   3  -4  935.51   33.30
   3  -3   4  330.87   13.20
   3  -3   4  357.26   13.80
  -3  -3  -4  351.36   14.50
   3  -3   4  334.47   13.80
  -3  -3  -4  326.17   12.80
  -3  -3  -4  330.87   13.50
  -3   3  -4  343.47   13.40
   3   3   4  352.66   13.40
  -3   3  -4  340.87   13.50
   3   3   4  312.57   12.50
   5  -3   4  352.76   13.90
  -5  -3  -4  341.57   13.50
  -5  -3  -4  327.57   15.00
  -5  -3  -4  344.17   14.00
   5  -3   4  344.27   14.10
   5  -3   4  330.77   14.20
  -5   3  -4  359.56   14.50
   5   3   4  334.67   13.10
  -5   3  -4  374.46   14.20
  -5   3  -4  348.47   14.10
   5   3   4  372.66   13.90
  -7  -3  -4  397.66   16.10
   7  -3   4  405.06   16.40
  -7  -3  -4  400.16   17.40
   7  -3   4  408.86   16.40
   7  -3   4  391.46   16.60
  -7   3  -4  423.86   16.60
   7   3   4  426.26   15.60
   7   3   4  417.76   16.00
  -7   3  -4  383.06   16.50
   7   3   4  399.26   17.10
  -7   3  -4  434.16   16.60
   9  -3   4  559.74   22.60
   9  -3   4  561.74   22.40
  -9  -3  -4  594.44   24.60
   9  -3   4  529.85   22.20
  -9  -3  -4  607.04   23.00
   9   3   4  616.74   21.90
  -9   3  -4  609.44   23.80
  -9   3  -4  586.64   23.40
   9   3   4  557.24   23.40
   9   3   4  598.34   21.90
  11  -3   4  485.05   19.70
  11  -3   4  485.55   19.80
  11  -3   4  476.25   19.30
 -11  -3  -4  498.75   19.30
 -11  -3  -4  484.05   21.20
  11   3   4  477.95   18.90
 -11   3  -4  505.55   20.50
  11   3   4  481.25   20.40
  11   3   4  499.85   18.90
 -11   3  -4  486.25   19.70
  13  -3   4  159.18    8.30
 -13  -3  -4  158.68    9.40
  13  -3   4  160.68    8.40
 -13  -3  -4  179.08    7.60
  13  -3   4  169.28    7.90
 -13   3  -4  159.88    7.90
  13   3   4  168.08    9.10
 -13   3  -4  168.98    9.10
  13   3   4  161.98    7.60
  13   3   4  163.08    7.40
 -15  -3  -4  142.29    6.40
  15  -3   4  131.59    7.30
 -15  -3  -4  137.69    8.70
  15  -3   4  128.09    7.40
  15  -3   4  127.69    6.60
  15   3   4  122.59    7.80
 -15   3  -4  131.89    8.10
  15   3   4  140.89    6.40
  15   3   4  126.69    6.70
 -15   3  -4  129.99    6.70
 -17  -3  -4   78.89    6.70
  17  -3   4   93.19    6.40
  17  -3   4   95.09    6.00
 -17   3  -4   86.19    6.50
  17   3   4   90.49    6.70
  19  -3   4  201.68   11.00
 -19  -3  -4  187.38   11.00
  19  -3   4  193.48   10.20
  19   3   4  194.98   11.10
 -19   3  -4  162.48   10.00
 -21  -3  -4   25.00    4.60
  21  -3   4   29.20    4.30
  21  -3   4   25.10    3.80
 -21   3  -4   29.00    4.60
  21   3   4   29.70    4.50
  23  -3   4    1.10    1.80
 -23  -3  -4    2.30    2.00
 -23   3  -4    5.40    2.50
  23   3   4    2.30    2.20
  25  -3   4   26.10    4.80
 -25  -3  -4   14.10    4.00
 -25   3  -4   39.00    5.60
  25   3   4   31.60    5.40
  27  -3   4    5.30    3.00
 -27  -3  -4    7.30    3.40
  27   3   4   19.90    4.60
 -27   3  -4    9.80    3.60
 -30  -4   4    1.20    3.00
  30  -4  -4    2.70    2.70
 -30  -4   4    5.60    3.30
  30   4  -4    2.10    2.60
  30   4  -4    0.50    2.10
 -30   4   4    2.40    2.60
  28  -4  -4    1.40    2.20
 -28  -4   4    6.30    2.80
 -28  -4   4    2.60    2.40
  28   4  -4    0.40    1.70
 -28   4   4    1.20    2.10
  28   4  -4    0.80    2.30
 -26  -4   4    5.50    2.60
  26  -4  -4    3.80    2.40
 -26  -4   4    2.20    2.50
 -26   4   4    5.00    2.40
  26   4  -4    1.70    1.80
  26   4  -4    6.20    2.80
  24  -4  -4   11.70    3.10
 -24  -4   4   11.90    3.50
 -24  -4   4   11.10    3.00
  24   4  -4   13.60    3.40
  24   4  -4   10.30    2.70
 -24   4   4   13.00    3.40
 -22  -4   4   21.20    3.90
 -22  -4   4   30.90    4.80
  22  -4  -4   24.70    4.10
  22   4  -4   26.20    4.30
 -22   4   4   20.70    3.80
  22   4  -4   25.50    3.60
 -20  -4   4  175.68    9.90
 -20  -4   4  164.48   10.20
  20  -4  -4  194.18   10.40
  20   4  -4  184.88   10.20
  20   4  -4  158.28    9.00
 -20   4   4  172.18    9.90
  18  -4  -4    4.00    1.70
 -18  -4   4    1.30    1.70
 -18  -4   4    6.10    2.00
 -18   4   4    2.60    1.60
  18   4  -4    6.30    1.90
  18   4  -4    5.90    1.90
  16  -4  -4  281.47   14.00
 -16  -4   4  310.67   13.70
  16  -4  -4  305.27   13.60
  16  -4  -4  309.37   12.50
 -16  -4   4  292.47   14.10
  16   4  -4  294.57   13.90
  16   4  -4  302.37   13.40
  16   4  -4  319.67   12.80
 -16   4   4  292.17   13.60
 -16   4   4  273.17   11.60
  14  -4  -4    2.20    1.10
  14  -4  -4    3.50    1.00
 -14  -4   4    3.50    1.10
  14  -4  -4    2.20    1.20
 -14  -4   4    1.20    1.20
 -14  -4   4    5.60    1.80
 -14   4   4    2.70    0.90
  14   4  -4    1.80    1.20
  14   4  -4    2.00    1.10
  14   4  -4    1.80    1.20
 -14   4   4    2.30    1.60
 -12  -4   4  184.98    8.00
  12  -4  -4  201.58    9.40
 -12  -4   4  159.68    9.20
  12  -4  -4  177.88    8.20
 -12  -4   4  179.18    8.60
  12  -4  -4  178.28    8.60
  12   4  -4  184.98    8.80
 -12   4   4  179.98    7.80
 -12   4   4  200.28    9.40
  12   4  -4  186.48    9.00
 -10  -4   4   84.79    4.90
  10  -4  -4   84.29    4.70
 -10  -4   4   90.69    5.60
 -10  -4   4   94.29    4.90
  10  -4  -4   93.29    4.90
  10  -4  -4   91.29    5.50
 -10   4   4   89.79    4.50
  10   4  -4   92.89    5.10
  10   4  -4   91.69    5.10
  -8  -4   4  124.09    6.30
  -8  -4   4  128.79    7.00
   8  -4  -4  119.59    6.50
   8  -4  -4  128.79    6.10
   8  -4  -4  114.69    5.80
  -8  -4   4  130.89    6.10
  -8   4   4  134.59    6.10
   8   4  -4  130.59    6.30
   8   4  -4  126.19    6.00
  -6  -4   4   16.00    1.80
   6  -4  -4   15.30    2.00
   6  -4  -4   16.60    1.80
   6  -4  -4    9.20    1.70
  -6  -4   4   15.10    2.30
  -6  -4   4   15.30    2.00
   6   4  -4   14.60    1.70
   6   4  -4   20.50    2.30
  -6   4   4   16.10    1.70
  -6   4   4   13.80    1.70
  -4  -4   4  317.07   12.30
   4  -4  -4  307.97   13.40
   4  -4  -4  336.37   13.70
  -4  -4   4  290.87   13.40
   4  -4  -4  327.97   12.80
  -4  -4   4  324.57   13.20
   4   4  -4  331.17   12.80
   4   4  -4  340.87   13.50
  -4   4   4  305.37   12.70
  -4   4   4  338.07   12.30
  -2  -4   4  606.84   23.80
   2  -4  -4  635.84   23.50
   2  -4  -4  600.34   24.30
  -2  -4   4  586.14   24.00
  -2   4   4  616.94   22.70
  -2   4   4  642.64   23.40
   2   4  -4  661.33   24.30
   0  -4  -4  691.53   26.40
   0  -4   4  714.43   27.40
   0  -4   4  699.03   27.50
   0  -4  -4  698.13   27.00
   0  -4  -4  694.13   25.50
   0   4  -4  671.63   26.30
   0   4   4  719.03   26.90
   0   4   4  711.73   26.00
  -2  -4  -4   90.79    4.80
  -2  -4  -4   91.49    4.20
   2  -4   4   88.69    4.20
   2  -4   4   87.99    5.10
   2  -4   4   94.39    5.10
  -2  -4  -4   83.79    5.30
  -2   4  -4   94.59    4.30
   2   4   4   89.39    4.00
  -2   4  -4   87.99    4.80
   2   4   4   94.39    4.60
  -4  -4  -4  247.88   10.70
   4  -4   4  251.27   10.30
  -4  -4  -4  253.37   12.00
   4  -4   4  270.57   11.30
   4  -4   4  251.87   11.40
  -4  -4  -4  268.37   11.30
   4   4   4  261.47   10.70
  -4   4  -4  267.07   10.70
   4   4   4  250.47   10.00
  -4   4  -4  295.17   11.50
  -6  -4  -4  175.78    9.30
  -6  -4  -4  179.58    7.90
   6  -4   4  192.28    8.80
   6  -4   4  194.28    8.90
  -6  -4  -4  177.88    8.20
   6  -4   4  173.78    7.90
   6   4   4  176.78    7.60
  -6   4  -4  176.38    8.30
  -6   4  -4  186.68    8.00
   6   4   4  195.98    8.20
  -8  -4  -4   93.39    4.90
   8  -4   4   82.39    5.00
   8  -4   4   80.89    5.10
   8  -4   4   84.49    4.60
  -8  -4  -4   87.99    6.00
  -8  -4  -4   91.09    4.90
  -8   4  -4   87.69    5.20
  -8   4  -4   87.99    5.10
   8   4   4   80.19    4.20
   8   4   4   87.89    5.60
   8   4   4   93.29    4.60
 -10  -4  -4  395.76   16.70
 -10  -4  -4  405.06   16.40
  10  -4   4  395.26   17.10
 -10  -4  -4  413.66   18.20
  10  -4   4  395.26   16.50
  10  -4   4  421.66   16.70
 -10   4  -4  412.46   17.10
  10   4   4  417.16   15.90
  10   4   4  405.76   16.10
 -10   4  -4  422.06   17.40
  10   4   4  386.26   17.50
 -12  -4  -4    4.90    2.00
  12  -4   4    2.80    1.30
 -12  -4  -4    3.70    1.00
  12  -4   4    4.90    1.40
  12  -4   4    6.00    1.50
  12   4   4    3.90    1.10
 -12   4  -4    3.80    1.30
  12   4   4    3.40    1.50
 -12   4  -4    1.50    1.40
  12   4   4    2.30    1.00
  14  -4   4  188.68    9.80
 -14  -4  -4  204.38    8.90
  14  -4   4  201.88    9.50
  14  -4   4  206.68   10.20
 -14  -4  -4  195.88   11.00
  14   4   4  212.18    9.40
  14   4   4  203.08   10.80
 -14   4  -4  200.08    9.40
  14   4   4  203.98    9.00
 -14   4  -4  187.58   10.10
 -16  -4  -4   13.40    3.40
  16  -4   4   13.90    2.60
  16  -4   4   11.10    2.40
  16  -4   4   12.00    2.10
  16   4   4   19.80    2.60
 -16   4  -4   19.00    2.60
  16   4   4   11.40    2.10
 -16   4  -4   13.00    2.90
  16   4   4   15.30    3.10
  18  -4   4  129.99    7.60
 -18  -4  -4  106.79    8.00
  18  -4   4  118.49    7.70
 -18   4  -4  107.89    7.40
  18   4   4  123.89    7.00
  18   4   4  132.59    8.50
  20  -4   4    6.90    2.20
 -20  -4  -4    1.80    2.20
  20  -4   4    9.40    2.50
 -20   4  -4    3.10    2.30
  20   4   4    9.80    2.90
  22  -4   4   75.39    6.40
 -22  -4  -4   63.29    7.70
  22  -4   4   70.79    5.90
 -22   4  -4   72.49    7.40
  22   4   4   63.99    7.00
  24  -4   4    1.40    2.30
 -24  -4  -4    4.50    3.00
  24   4   4    3.10    2.30
 -24   4  -4    2.90    2.60
 -26  -4  -4   17.30    4.70
  26  -4   4   23.20    4.60
  26   4   4   34.20    5.80
 -26   4  -4   25.30    4.90
  28  -4   4    8.70    3.40
 -28  -4  -4    1.50    2.80
 -28   4  -4    0.20    2.70
  28   4   4    4.20    3.10
 -29  -5   4   12.50    3.80
  29  -5  -4   15.10    4.10
 -29  -5   4   24.90    5.30
 -29   5   4   14.10    4.20
  29   5  -4   19.60    4.80
  29   5  -4   11.70    3.20
 -27  -5   4    7.20    3.20
  27  -5  -4    5.40    2.70
 -27  -5   4    2.50    2.60
 -27   5   4    2.10    2.50
  27   5  -4    6.40    2.90
  27   5  -4    9.40    2.90
  25  -5  -4    6.00    2.60
 -25  -5   4    7.50    3.10
 -25  -5   4   12.30    3.50
 -25   5   4    9.40    3.10
  25   5  -4    8.60    2.40
  25   5  -4   10.50    3.40
  23  -5  -4   31.40    4.70
 -23  -5   4   35.20    5.20
 -23  -5   4   27.00    4.50
  23   5  -4   38.70    4.50
  23   5  -4   36.40    5.10
 -23   5   4   27.90    4.40
 -21  -5   4  106.99    7.50
  21  -5  -4  105.29    7.60
 -21  -5   4  109.99    8.20
 -21   5   4  109.49    7.60
  21   5  -4  107.39    7.00
  21   5  -4  122.99    8.00
 -19  -5   4   28.70    4.10
  19  -5  -4   30.10    3.80
 -19  -5   4   20.70    3.60
  19  -5  -4   26.90    4.00
  19   5  -4   28.20    3.70
 -19   5   4   28.20    4.10
  19   5  -4   29.10    4.00
  17  -5  -4   76.89    4.50
  17  -5  -4   77.79    5.70
 -17  -5   4   70.69    5.40
 -17  -5   4   79.69    6.20
  17  -5  -4   72.49    5.20
  17   5  -4   80.19    5.50
  17   5  -4   65.89    5.00
 -17   5   4   66.59    5.40
  15  -5  -4  350.36   14.80
  15  -5  -4  362.26   16.30
 -15  -5   4  336.47   15.20
 -15  -5   4  339.47   16.20
  15  -5  -4  360.56   15.60
  15   5  -4  362.36   15.50
 -15   5   4  352.06   13.90
  15   5  -4  365.76   15.90
 -15   5   4  342.87   15.50
 -13  -5   4  368.76   14.70
  13  -5  -4  378.26   15.30
  13  -5  -4  362.96   14.80
 -13  -5   4  353.66   16.30
  13  -5  -4  354.46   15.80
 -13  -5   4  342.17   15.30
 -13   5   4  355.06   14.40
  13   5  -4  327.97   15.20
 -13   5   4  370.86   15.90
  13   5  -4  364.56   15.50
  11  -5  -4  393.86   17.20
 -11  -5   4  400.06   16.50
 -11  -5   4  389.66   17.50
 -11  -5   4  414.16   16.10
  11  -5  -4  403.26   16.70
  11  -5  -4  412.86   16.80
  11   5  -4  407.06   16.90
  11   5  -4  415.56   16.80
 -11   5   4  392.86   16.00
  -9  -5   4  570.64   21.60
   9  -5  -4  553.04   21.40
   9  -5  -4  529.35   22.00
  -9  -5   4  537.65   21.40
  -9  -5   4  530.25   22.70
   9  -5  -4  558.04   21.60
   9   5  -4  535.05   21.20
  -9   5   4  559.64   21.30
   9   5  -4  547.95   21.70
  -7  -5   4  511.25   19.50
  -7  -5   4  528.35   20.20
   7  -5  -4  493.75   19.90
   7  -5  -4  513.65   20.30
  -7  -5   4  474.25   21.00
   7  -5  -4  509.75   19.60
   7   5  -4  501.65   20.00
  -7   5   4  510.75   19.70
  -7   5   4  516.15   19.80
   7   5  -4  491.65   19.30
   5  -5  -4  755.52   28.80
  -5  -5   4  766.72   29.00
   5  -5  -4  777.12   28.30
  -5  -5   4  736.63   27.80
   5  -5  -4  661.23   28.50
  -5  -5   4  696.33   29.40
   5   5  -4  755.52   27.70
  -5   5   4  803.02   28.50
   5   5  -4  787.42   28.80
  -5   5   4  746.03   28.10
  -3  -5   4  753.32   28.90
   3  -5  -4  769.32   29.10
  -3  -5   4  790.32   30.40
   3  -5  -4  746.83   29.70
  -3  -5   4  793.12   30.90
   3   5  -4  771.02   28.30
   3   5  -4  814.62   29.70
  -3   5   4  835.12   29.90
  -3   5   4  786.02   29.30
  -1  -5   4  879.71   34.20
   1  -5  -4  858.11   32.40
  -1  -5   4  868.91   34.70
   1  -5  -4  846.02   33.00
  -1   5   4  903.71   33.00
   1   5  -4  896.91   32.90
  -1   5   4  937.21   33.80
   1  -5   4  505.65   21.00
  -1  -5  -4  534.35   21.20
  -1  -5  -4  495.85   20.60
   1  -5   4  522.95   19.00
  -1  -5  -4  498.25   19.80
   1  -5   4  555.44   20.90
   1   5   4  486.05   20.10
  -1   5  -4  549.15   20.70
   1   5   4  517.25   19.40
  -3  -5  -4  374.76   15.40
   3  -5   4  365.96   16.50
  -3  -5  -4  396.76   16.10
   3  -5   4  392.76   14.80
  -3  -5  -4  407.56   16.60
   3  -5   4  407.36   16.40
  -3   5  -4  387.96   14.80
   3   5   4  407.16   15.80
  -3   5  -4  387.56   16.00
   3   5   4  391.86   15.10
   5  -5   4  808.82   30.80
   5  -5   4  817.02   32.20
  -5  -5  -4  851.41   32.30
   5  -5   4  849.22   32.70
  -5  -5  -4  836.02   32.70
  -5  -5  -4  843.22   33.50
  -5   5  -4  871.41   32.90
  -5   5  -4  875.81   31.80
   5   5   4  840.62   30.90
   5   5   4  868.41   31.60
  -7  -5  -4  874.51   32.80
   7  -5   4  872.81   34.10
   7  -5   4  866.91   32.60
  -7  -5  -4  771.62   33.80
  -7  -5  -4  896.11   32.60
   7  -5   4  885.61   33.80
  -7   5  -4  892.11   32.30
   7   5   4  834.52   34.10
   7   5   4  904.51   32.50
   7   5   4  888.61   33.00
  -7   5  -4  844.72   33.10
  -9  -5  -4  496.65   20.00
   9  -5   4  493.85   20.90
   9  -5   4  510.85   20.50
  -9  -5  -4  492.25   21.50
   9  -5   4  516.45   19.80
  -9  -5  -4  506.15   20.20
   9   5   4  507.95   19.40
  -9   5  -4  495.95   20.60
   9   5   4  509.75   21.40
   9   5   4  481.35   19.60
  -9   5  -4  515.85   20.10
 -11  -5  -4  368.56   15.40
 -11  -5  -4  388.46   16.00
 -11  -5  -4  362.66   17.00
  11  -5   4  346.27   16.10
  11  -5   4  373.06   15.30
  11  -5   4  375.46   15.50
 -11   5  -4  360.26   15.80
 -11   5  -4  385.16   16.40
  11   5   4  375.46   14.90
  11   5   4  357.46   16.40
  11   5   4  361.56   14.80
 -13  -5  -4  275.57   12.60
 -13  -5  -4  280.77   11.80
 -13  -5  -4  264.17   13.60
  13  -5   4  287.07   12.20
  13  -5   4  259.87   11.80
  13  -5   4  261.97   12.70
 -13   5  -4  268.67   13.00
  13   5   4  243.48   11.20
  13   5   4  285.47   11.50
 -13   5  -4  263.67   12.60
  13   5   4  252.27   12.90
 -15  -5  -4  481.05   21.90
  15  -5   4  493.75   20.60
  15  -5   4  487.15   19.80
  15  -5   4  488.15   20.90
 -15  -5  -4  518.85   20.80
 -15  -5  -4  500.35   19.50
 -15   5  -4  449.76   21.00
  15   5   4  478.85   21.50
  15   5   4  476.25   19.20
 -15   5  -4  441.86   20.50
  15   5   4  501.75   19.80
 -15   5  -4  509.85   20.20
  17  -5   4   63.49    6.90
  17  -5   4   53.39    4.90
 -17  -5  -4   61.29    7.10
  17  -5   4   67.39    5.20
 -17  -5  -4   65.89    5.30
 -17   5  -4   65.29    5.50
  17   5   4   59.69    6.20
  17   5   4   79.09    5.00
 -19  -5  -4   83.99    7.30
  19  -5   4   92.09    6.50
  19  -5   4   81.59    6.20
  19   5   4   83.49    6.80
  19   5   4   83.69    5.60
 -19   5  -4   73.39    6.30
  21  -5   4   40.80    4.80
  21  -5   4   41.40    5.20
 -21  -5  -4   36.80    5.60
  21   5   4   41.10    4.40
  21   5   4   42.50    5.70
 -21   5  -4   39.30    5.40
 -23  -5  -4   40.30    6.10
  23  -5   4   36.20    4.90
  23  -5   4   36.60    5.10
 -23   5  -4   38.10    5.60
  23   5   4   46.60    6.00
  25  -5   4   83.39    8.40
  25  -5   4   88.69    7.30
 -25  -5  -4   93.49    8.50
 -25   5  -4   75.89    8.40
  25   5   4   91.79    9.30
  27  -5   4   13.60    4.10
 -27  -5  -4   16.10    4.70
  27   5   4   20.30    4.70
 -28  -6   4   -1.40    2.30
 -28  -6   4    2.60    2.80
  28  -6  -4    3.80    2.70
 -28   6   4    3.50    2.20
  28   6  -4    0.90    2.50
  28   6  -4    2.70    2.10
 -26  -6   4   39.00    5.90
 -26  -6   4   36.00    5.90
  26  -6  -4   44.60    6.30
  26   6  -4   51.39    6.70
 -26   6   4   39.20    5.80
  26   6  -4   38.40    5.10
 -24  -6   4   10.40    3.40
 -24  -6   4   14.80    4.10
  24  -6  -4   13.00    3.40
  24   6  -4   14.20    2.90
 -24   6   4   12.50    3.20
  24   6  -4   14.90    3.70
 -22  -6   4   57.39    6.70
  22  -6  -4   80.99    6.50
 -22  -6   4   62.49    6.70
 -22   6   4   53.49    6.00
  22   6  -4   79.89    6.50
  22   6  -4   55.69    5.90
 -20  -6   4    2.00    1.50
 -20  -6   4    1.20    1.90
  20  -6  -4    1.80    1.60
  20  -6  -4   -0.70    1.00
 -20   6   4    0.00    1.60
  20   6  -4    1.80    1.50
  20   6  -4    0.80    1.40
  18  -6  -4    0.60    1.00
 -18  -6   4    0.80    1.40
  18  -6  -4    1.10    1.50
 -18  -6   4    0.00    1.40
  18   6  -4    1.10    1.20
 -18   6   4    1.20    1.50
  18   6  -4   -1.50    1.20
 -16  -6   4    2.60    1.70
  16  -6  -4    5.40    1.60
  16  -6  -4    1.50    1.10
 -16  -6   4    2.00    1.40
  16  -6  -4    3.40    1.60
  16   6  -4    4.00    1.80
 -16   6   4    1.80    1.50
 -16   6   4    3.50    1.20
  16   6  -4    3.40    1.50
  14  -6  -4   53.69    3.80
 -14  -6   4   46.30    4.10
 -14  -6   4   52.29    5.60
  14  -6  -4   53.99    4.10
  14  -6  -4   52.79    4.40
 -14   6   4   50.79    4.40
  14   6  -4   53.29    4.40
 -14   6   4   56.69    3.60
  14   6  -4   50.49    4.10
 -12  -6   4  221.08   11.40
 -12  -6   4  205.68    9.80
  12  -6  -4  206.88    9.80
 -12  -6   4  202.28    9.60
  12  -6  -4  216.68   10.50
  12  -6  -4  219.98   10.10
  12   6  -4  208.78   10.10
  12   6  -4  212.68   10.00
 -12   6   4  198.68   10.30
 -12   6   4  220.98    9.50
 -12   6   4  221.58   10.10
 -10  -6   4   18.70    2.50
  10  -6  -4   18.60    2.60
 -10  -6   4   14.90    2.20
  10  -6  -4   13.20    2.10
  10  -6  -4   15.70    2.20
 -10  -6   4   20.80    3.30
  10   6  -4   15.60    2.10
 -10   6   4   18.00    2.30
  10   6  -4   15.00    2.50
 -10   6   4   19.50    2.50
  -8  -6   4  145.99    7.10
   8  -6  -4  143.09    7.10
   8  -6  -4  150.28    7.50
  -8  -6   4  136.09    8.10
   8  -6  -4  145.19    7.50
  -8  -6   4  142.59    6.60
   8   6  -4  130.49    7.30
   8   6  -4  148.69    6.60
  -8   6   4  141.19    6.80
  -8   6   4  145.19    6.90
   6  -6  -4   26.10    2.30
  -6  -6   4   23.60    2.00
   6  -6  -4   21.70    2.80
  -6  -6   4   19.10    2.90
  -6  -6   4   25.40    2.90
   6  -6  -4   25.70    2.80
  -6   6   4   28.90    2.90
  -6   6   4   24.00    2.50
   6   6  -4   24.40    2.90
   6   6  -4   24.20    1.80
  -4  -6   4   53.69    4.20
   4  -6  -4   49.50    3.70
  -4  -6   4   53.39    3.90
   4  -6  -4   55.49    3.50
   4   6  -4   53.29    2.60
  -4   6   4   53.89    3.20
  -4   6   4   49.99    3.40
   4   6  -4   57.19    3.90
   2  -6  -4   76.09    4.40
   2  -6  -4   77.09    4.80
  -2  -6   4   70.69    4.80
  -2  -6   4   75.89    5.30
  -2   6   4   75.39    4.00
   2   6  -4   82.89    4.90
  -2   6   4   89.99    4.60
   0  -6   4    5.50    1.50
   0  -6  -4    5.10    1.20
   0  -6  -4    5.70    1.90
   0  -6   4    7.00    1.70
   0  -6  -4    6.10    1.50
   0   6   4    3.60    1.00
   0   6   4    6.10    1.20
   0   6  -4    2.80    1.20
   2  -6   4    1.90    1.10
  -2  -6  -4    2.00    1.00
   2  -6   4    1.50    1.30
  -2  -6  -4    1.60    0.80
  -2  -6  -4    0.60    1.20
   2   6   4    1.00    0.80
   2   6   4    2.30    0.90
  -2   6  -4    1.60    1.00
   4  -6   4    0.40    0.90
  -4  -6  -4    2.40    1.40
  -4  -6  -4    1.00    0.70
  -4  -6  -4    1.00    0.70
   4  -6   4    2.40    1.20
   4  -6   4    1.20    0.50
   4   6   4    0.20    0.60
   4   6   4    0.30    0.70
  -4   6  -4    0.50    0.90
  -6  -6  -4   19.20    2.60
   6  -6   4   20.40    2.80
  -6  -6  -4   21.30    2.50
   6  -6   4   18.60    2.70
   6  -6   4   19.70    1.60
  -6  -6  -4   17.50    3.10
   6   6   4   19.20    2.10
   6   6   4   18.50    2.90
   6   6   4   18.50    2.30
  -6   6  -4   24.90    3.10
   8  -6   4   23.60    3.20
   8  -6   4   26.60    3.20
  -8  -6  -4   30.70    3.20
  -8  -6  -4   32.70    3.40
   8  -6   4   31.50    2.30
  -8  -6  -4   30.70    4.20
   8   6   4   28.20    2.40
  -8   6  -4   33.70    3.50
   8   6   4   28.10    3.60
  -8   6  -4   29.30    3.60
   8   6   4   28.80    2.90
  10  -6   4    2.50    1.30
  10  -6   4    5.50    1.70
 -10  -6  -4    4.00    1.50
  10  -6   4    4.00    1.10
 -10  -6  -4    4.90    1.40
 -10  -6  -4    3.20    1.80
 -10   6  -4    3.50    1.60
  10   6   4    2.60    1.10
 -10   6  -4    2.80    1.30
  10   6   4    5.70    2.00
  10   6   4    2.60    1.10
  12  -6   4  104.59    5.80
  12  -6   4  104.79    6.10
 -12  -6  -4  100.89    7.30
 -12  -6  -4  105.69    6.00
 -12  -6  -4  102.39    6.30
  12  -6   4  107.09    6.80
 -12   6  -4  102.39    6.70
 -12   6  -4  104.19    6.80
  12   6   4   99.29    5.50
  12   6   4  104.29    5.60
  12   6   4  110.79    7.10
 -14  -6  -4   22.30    4.00
 -14  -6  -4   19.10    2.60
  14  -6   4   16.60    2.60
  14  -6   4   21.00    3.30
  14  -6   4   24.90    3.20
 -14  -6  -4   19.00    3.20
 -14   6  -4   21.00    4.30
  14   6   4   19.70    2.50
 -14   6  -4   26.30    3.90
  14   6   4   20.60    2.70
  14   6   4   22.20    3.60
  16  -6   4   16.60    3.20
  16  -6   4   15.10    2.60
  16  -6   4   16.00    2.70
 -16  -6  -4   15.60    3.00
 -16  -6  -4   13.40    3.40
  16   6   4   13.10    3.00
 -16   6  -4   13.50    2.70
  16   6   4   15.40    2.40
 -16   6  -4   14.50    3.00
  18  -6   4   10.90    2.60
 -18  -6  -4    8.30    3.00
  18  -6   4   15.70    3.30
 -18  -6  -4    9.30    2.70
  18   6   4    7.10    2.60
  18   6   4   13.70    2.60
 -18   6  -4   12.90    3.20
 -20  -6  -4    9.70    3.40
  20  -6   4    8.80    2.60
 -20  -6  -4   10.70    3.10
 -20   6  -4   12.10    3.30
  20   6   4   17.60    3.00
  20   6   4   15.80    3.60
  22  -6   4   20.70    3.70
 -22  -6  -4   26.60    4.50
 -22  -6  -4   21.20    4.70
 -22   6  -4   25.70    4.50
  22   6   4   25.10    3.60
  22   6   4   22.60    4.40
 -24  -6  -4   18.10    4.60
 -24  -6  -4   19.80    4.40
  24  -6   4   27.00    4.40
 -24   6  -4   15.40    3.80
  24   6   4   21.40    4.50
  24   6   4   15.30    3.30
 -26  -6  -4   23.00    5.00
 -26  -6  -4   14.10    4.40
  26  -6   4   18.90    3.90
 -26   6  -4   17.60    4.20
  26   6   4   27.80    5.30
 -27  -7   4    0.90    2.20
  27  -7  -4    4.60    2.70
 -27  -7   4    2.80    2.60
 -27   7   4    6.00    2.80
  27   7  -4    4.00    2.50
  27   7  -4    0.50    2.60
 -25  -7   4   11.30    3.70
  25  -7  -4    5.40    2.70
 -25  -7   4    9.30    3.30
  25   7  -4   10.80    3.00
  25   7  -4    9.80    3.30
 -25   7   4    6.70    2.90
 -23  -7   4   70.09    7.90
  23  -7  -4   70.49    7.30
  23  -7  -4   70.99    6.00
 -23  -7   4   84.19    7.00
  23   7  -4   59.59    6.70
  23   7  -4   66.09    5.70
 -23   7   4   57.09    6.50
  21  -7  -4   43.10    5.50
  21  -7  -4   27.00    4.00
 -21  -7   4   22.50    4.30
 -21  -7   4   38.00    5.00
 -21   7   4   32.80    4.60
  21   7  -4   38.00    5.10
  21   7  -4   36.10    4.50
 -19  -7   4   66.09    7.00
 -19  -7   4   63.39    5.60
  19  -7  -4   73.49    5.70
  19  -7  -4   78.89    6.30
  19   7  -4   86.99    6.10
 -19   7   4   75.19    5.80
  19   7  -4   73.09    5.90
 -17  -7   4   84.99    6.90
  17  -7  -4   88.59    5.60
 -17  -7   4   79.99    6.00
  17  -7  -4   98.69    6.70
  17  -7  -4   79.89    5.80
  17   7  -4  107.89    6.50
  17   7  -4   93.09    6.30
 -17   7   4   75.49    5.20
 -17   7   4   86.39    6.10
  15  -7  -4  175.78    9.50
 -15  -7   4  182.08   10.70
 -15  -7   4  182.68    9.50
  15  -7  -4  199.58   10.00
  15  -7  -4  183.78    9.20
  15   7  -4  191.08    9.60
 -15   7   4  180.48    8.40
 -15   7   4  171.08    9.30
 -15   7   4  172.38    9.30
  15   7  -4  179.68    9.70
  13  -7  -4  241.08   11.40
  13  -7  -4  240.38   11.10
 -13  -7   4  231.18   12.20
  13  -7  -4  237.98   11.60
 -13  -7   4  224.28   10.60
 -13   7   4  216.58   10.00
 -13   7   4  231.18   10.80
  13   7  -4  240.18   11.40
  13   7  -4  226.28   10.90
 -13   7   4  214.18   10.80
 -11  -7   4  204.68    9.50
  11  -7  -4  214.28   10.20
  11  -7  -4  222.38   10.20
 -11  -7   4  195.68   11.10
  11  -7  -4  198.08   10.30
 -11   7   4  202.68    9.60
  11   7  -4  199.88   10.20
 -11   7   4  192.38    9.20
 -11   7   4  209.18   10.20
   9  -7  -4  194.88    9.40
   9  -7  -4  186.58    9.40
  -9  -7   4  194.88   10.40
   9  -7  -4  196.88    9.30
  -9  -7   4  173.78    9.00
  -9   7   4  193.28    8.90
  -9   7   4  183.98    8.80
   9   7  -4  195.68    9.70
   7  -7  -4  106.09    6.00
  -7  -7   4  115.09    7.30
  -7  -7   4  116.99    6.60
   7  -7  -4  113.99    6.10
   7  -7  -4  107.09    6.30
  -7   7   4  114.59    6.10
  -7   7   4  110.69    5.90
   7   7  -4  106.09    6.30
  -5  -7   4  752.32   29.80
  -5  -7   4  758.22   30.90
   5  -7  -4  775.52   30.30
   5  -7  -4  769.22   30.90
  -5   7   4  757.72   29.40
  -5   7   4  779.72   29.10
   5   7  -4  819.02   30.90
   3  -7  -4  387.36   15.70
   3  -7  -4  362.16   16.30
  -3  -7   4  374.16   17.20
  -3  -7   4  383.16   16.20
  -3   7   4  396.86   15.90
   3   7  -4  373.66   15.90
  -3   7   4  377.76   15.40
   1  -7  -4  965.40   39.60
  -1  -7   4 1069.09   41.00
  -1  -7   4 1047.00   39.90
   1  -7  -4 1064.29   39.10
  -1   7   4 1037.60   39.50
  -1   7   4 1037.10   38.90
   1   7  -4 1054.79   39.50
  -1  -7  -4  344.57   14.20
   1  -7   4  338.17   15.40
  -1  -7  -4  337.27   15.00
   1  -7   4  346.37   14.70
  -1  -7  -4  336.77   14.90
  -1   7  -4  323.87   14.70
   1   7   4  341.87   14.20
   1   7   4  326.27   13.60
  -3  -7  -4  351.76   16.10
   3  -7   4  379.56   16.20
  -3  -7  -4  361.96   15.90
   3  -7   4  392.66   17.20
  -3  -7  -4  387.66   15.60
  -3   7  -4  352.76   15.70
   3   7   4  379.46   15.20
   3   7   4  375.86   15.80
  -5  -7  -4  745.63   29.60
   5  -7   4  712.53   28.50
  -5  -7  -4  738.23   28.80
  -5  -7  -4  751.92   29.40
   5  -7   4  695.33   29.50
   5   7   4  743.33   27.50
  -5   7  -4  709.83   29.20
   5   7   4  718.43   28.80
   5   7   4  743.23   28.10
   7  -7   4  551.14   22.40
  -7  -7  -4  541.05   23.20
  -7  -7  -4  578.64   22.80
  -7  -7  -4  527.45   22.20
   7  -7   4  557.04   23.40
   7   7   4  566.14   23.00
   7   7   4  544.35   21.30
   7   7   4  535.35   21.90
  -7   7  -4  546.75   22.70
  -9  -7  -4  172.18    8.80
   9  -7   4  158.58    9.20
  -9  -7  -4  169.28    8.80
  -9  -7  -4  163.78    9.50
   9  -7   4  163.98    8.60
  -9   7  -4  169.48    9.20
   9   7   4  179.08    9.40
   9   7   4  168.38    8.10
   9   7   4  170.98    7.90
 -11  -7  -4  108.09    6.70
  11  -7   4  108.59    6.60
 -11  -7  -4  109.89    7.70
 -11  -7  -4  130.89    6.80
  11  -7   4  112.79    7.20
  11   7   4  107.89    5.80
 -11   7  -4  101.99    7.00
  11   7   4  109.79    7.20
  11   7   4  111.79    6.00
 -13  -7  -4  227.98   11.50
  13  -7   4  209.78   11.60
 -13  -7  -4  236.38   11.00
 -13  -7  -4  244.38   12.80
  13  -7   4  231.08   11.10
  13   7   4  226.68   10.20
 -13   7  -4  218.18   11.80
  13   7   4  218.48   10.10
  13   7   4  242.48   12.00
  15  -7   4  268.37   12.20
 -15  -7  -4  253.07   11.90
 -15  -7  -4  270.47   13.00
  15  -7   4  265.47   13.30
 -15  -7  -4  249.38   13.80
  15   7   4  233.48   11.10
 -15   7  -4  260.57   13.30
  15   7   4  258.17   13.20
  15   7   4  255.57   11.60
 -17  -7  -4  102.89    8.40
 -17  -7  -4  129.49    8.20
  17  -7   4  123.89    8.20
  17   7   4  129.09    8.60
 -17   7  -4  125.39    8.40
  17   7   4  127.89    7.00
  19  -7   4   62.49    5.70
 -19  -7  -4   44.00    6.30
 -19  -7  -4   59.29    6.30
  19   7   4   55.89    4.70
  19   7   4   52.49    6.20
 -19   7  -4   58.69    6.50
 -21  -7  -4   70.89    6.40
  21  -7   4   78.29    6.50
 -21  -7  -4   61.49    7.40
 -21   7  -4   56.49    6.80
  21   7   4   76.59    5.70
  21   7   4   62.29    7.20
 -23  -7  -4   32.60    5.70
  23  -7   4   36.60    5.20
 -23  -7  -4   50.19    6.40
  23   7   4   51.29    6.50
 -23   7  -4   37.60    6.00
  23   7   4   30.70    4.20
 -25  -7  -4   61.59    8.20
 -25  -7  -4   79.49    8.50
  25  -7   4   64.79    7.10
  25   7   4   68.69    8.30
 -25   7  -4   67.79    7.80
 -26  -8   4   21.10    5.00
  26  -8  -4   24.70    5.10
  26   8  -4   28.40    4.50
 -26   8   4   21.80    4.30
 -24  -8   4    0.50    1.80
  24  -8  -4    1.70    2.00
  24  -8  -4    2.00    2.20
 -24   8   4    2.50    2.20
  24   8  -4    2.80    2.10
 -24   8   4    0.90    1.90
  22  -8  -4   28.00    4.20
 -22  -8   4   21.70    4.50
  22  -8  -4   28.60    4.60
 -22   8   4   24.80    4.30
  22   8  -4   23.80    4.00
 -22   8   4   19.00    3.90
  20  -8  -4   38.10    4.70
  20  -8  -4   40.20    5.10
 -20  -8   4   33.60    5.40
  20   8  -4   42.70    5.10
 -20   8   4   26.80    4.20
 -20   8   4   26.10    4.20
 -18  -8   4  168.58   10.70
  18  -8  -4  174.48    9.50
  18  -8  -4  158.18    9.50
 -18   8   4  144.49    8.90
  18   8  -4  167.48    9.40
 -18   8   4  157.98    9.20
 -16  -8   4   30.70    5.10
  16  -8  -4   32.80    3.80
  16  -8  -4   29.80    3.90
  16  -8  -4   36.50    4.40
  16   8  -4   30.40    4.10
 -16   8   4   28.70    3.30
 -16   8   4   25.80    3.80
 -16   8   4   31.60    4.00
  14  -8  -4   69.09    5.10
  14  -8  -4   73.09    5.30
  14  -8  -4   59.09    4.70
 -14  -8   4   70.99    6.40
 -14   8   4   64.99    5.00
 -14   8   4   65.99    4.50
 -14   8   4   68.09    5.20
  14   8  -4   64.09    5.20
  12  -8  -4   33.70    4.10
  12  -8  -4   55.99    4.30
 -12  -8   4   48.50    5.70
  12  -8  -4   48.40    4.10
 -12   8   4   41.20    4.50
 -12   8   4   44.40    3.90
 -12   8   4   44.40    3.60
  12   8  -4   43.10    4.60
  10  -8  -4  253.67   12.40
  10  -8  -4  260.47   12.10
  10  -8  -4  271.37   12.30
 -10  -8   4  259.17   13.40
 -10   8   4  241.88   11.50
  10   8  -4  271.57   12.80
 -10   8   4  248.98   11.30
   8  -8  -4  208.28   10.40
   8  -8  -4  206.78   10.00
  -8  -8   4  202.98   11.00
   8  -8  -4  202.28    9.80
   8   8  -4  204.68   10.30
  -8   8   4  182.58    9.00
   6  -8  -4  325.97   13.70
  -6  -8   4  316.37   15.20
   6  -8  -4  299.47   14.00
  -6  -8   4  323.07   14.10
   6   8  -4  295.57   13.90
  -6   8   4  307.47   13.40
  -4  -8   4    6.90    2.00
  -4  -8   4    6.40    1.90
   4  -8  -4    9.20    1.90
   4  -8  -4    8.00    2.00
   4   8  -4   10.50    2.30
  -4   8   4    8.80    1.70
   2  -8  -4   58.79    4.50
  -2  -8   4   65.39    4.80
   2  -8  -4   56.69    4.20
  -2  -8   4   52.19    4.80
  -2   8   4   58.69    3.80
   2   8  -4   60.49    4.60
   0  -8  -4  414.96   17.30
   0  -8   4  421.26   18.30
   0  -8   4  388.76   17.30
   0  -8  -4  406.36   17.70
   0   8   4  399.86   16.70
   0   8   4  386.96   16.10
   0   8  -4  399.16   17.50
  -2  -8  -4  109.69    6.20
   2  -8   4  100.29    6.50
  -2  -8  -4  110.29    6.60
   2  -8   4  105.89    7.10
  -2  -8  -4  106.49    6.70
   2   8   4  106.99    5.60
   2   8   4  109.99    6.10
  -2   8  -4   89.49    6.30
  -4  -8  -4   31.00    3.50
   4  -8   4   23.10    3.50
   4  -8   4   26.10    3.40
  -4  -8  -4   25.90    3.70
  -4  -8  -4   31.50    3.70
  -4   8  -4   21.50    3.20
   4   8   4   25.00    2.80
   4   8   4   21.20    2.80
  -6  -8  -4    1.40    1.70
   6  -8   4    7.50    2.20
  -6  -8  -4    5.90    1.60
   6  -8   4    4.90    1.80
  -6  -8  -4    2.50    1.30
   6   8   4    5.20    1.60
   6   8   4    6.10    1.60
   6   8   4    7.90    2.20
  -6   8  -4    5.70    1.90
   8  -8   4  250.67   12.20
  -8  -8  -4  252.47   12.30
  -8  -8  -4  262.57   12.40
  -8  -8  -4  254.27   13.00
   8  -8   4  282.77   13.20
   8   8   4  262.17   12.60
  -8   8  -4  274.67   12.80
   8   8   4  243.38   10.90
   8   8   4  224.48   11.20
  10  -8   4   27.80    4.00
 -10  -8  -4   27.00    3.50
  10  -8   4   28.30    3.70
 -10  -8  -4   28.20    4.30
 -10  -8  -4   27.00    3.60
  10   8   4   27.60    3.20
  10   8   4   31.60    4.10
 -10   8  -4   26.20    3.90
  10   8   4   25.90    3.00
 -12  -8  -4  272.87   12.50
  12  -8   4  271.77   13.60
 -12  -8  -4  261.57   13.10
 -12  -8  -4  253.37   13.80
  12   8   4  247.38   11.70
  12   8   4  264.47   11.70
 -12   8  -4  262.37   13.40
  12   8   4  277.47   13.50
 -14  -8  -4   16.70    3.20
 -14  -8  -4   22.10    3.10
  14  -8   4   22.40    3.70
 -14  -8  -4   24.50    4.40
  14   8   4   26.50    4.00
  14   8   4   21.00    2.90
  14   8   4   20.90    2.80
 -14   8  -4   17.80    3.60
  16  -8   4    1.50    1.70
 -16  -8  -4    6.40    2.40
 -16  -8  -4    5.80    2.90
  16   8   4    8.70    2.70
 -16   8  -4    9.10    2.80
  16   8   4   12.40    2.50
 -18  -8  -4    1.50    1.80
  18  -8   4    0.70    1.80
 -18  -8  -4   -0.90    2.10
  18   8   4   -0.50    1.30
  18   8   4    1.40    1.80
 -18   8  -4   -0.70    1.50
  20  -8   4  126.29    8.80
 -20  -8  -4  121.39    8.60
 -20  -8  -4  111.49    9.20
  20   8   4  113.99    8.00
  20   8   4  135.89    9.30
 -20   8  -4   98.79    8.20
 -22  -8  -4    1.60    2.70
  22  -8   4    1.00    1.50
 -22  -8  -4    0.60    2.40
  22   8   4    1.70    2.30
 -22   8  -4    0.10    1.90
 -24  -8  -4    2.80    3.10
 -24   8  -4    4.00    2.90
 -23  -9   4   14.60    3.80
  23  -9  -4   21.20    3.90
 -23   9   4   10.00    3.20
  23   9  -4   16.70    3.70
  21  -9  -4    9.10    2.70
 -21  -9   4    8.60    3.40
 -21   9   4    6.80    2.30
  21   9  -4   11.10    3.10
  19  -9  -4   62.29    5.40
 -19  -9   4   59.89    7.40
  19   9  -4   61.89    6.10
 -19   9   4   53.79    5.90
  17  -9  -4   35.20    4.30
 -17  -9   4   33.40    5.40
  17  -9  -4   36.70    4.60
  17   9  -4   32.10    4.50
 -17   9   4   28.70    3.60
 -17   9   4   36.70    4.60
  15  -9  -4   16.40    3.00
  15  -9  -4   23.10    5.40
 -15  -9   4   20.40    4.00
  15  -9  -4   18.90    3.10
  15   9  -4   26.70    3.80
 -15   9   4   18.60    3.20
 -15   9   4   19.40    2.80
  13  -9  -4   30.30    3.80
 -13  -9   4   24.90    4.40
  13  -9  -4   34.10    4.10
  13  -9  -4   36.00    4.20
 -13   9   4   34.80    3.80
  13   9  -4   41.50    4.70
 -13   9   4   35.50    4.20
  11  -9  -4  155.28    9.00
  11  -9  -4  172.48    9.00
  11  -9  -4  161.08    8.40
 -11  -9   4  185.38   10.80
 -11   9   4  154.58    8.30
 -11   9   4  152.78    8.50
  11   9  -4  156.08    9.10
   9  -9  -4  127.29    7.70
   9  -9  -4  125.89    7.30
  -9  -9   4  124.69    8.40
   9   9  -4  126.09    7.70
  -9   9   4  115.79    6.70
   7  -9  -4   44.20    4.70
   7  -9  -4   37.10    4.10
  -7  -9   4   39.90    5.10
  -7   9   4   47.90    3.80
   7   9  -4   41.00    4.60
  -5  -9   4  145.39    9.40
   5  -9  -4  149.59    8.10
   5  -9  -4  143.29    8.40
  -5   9   4  158.28    7.90
   5   9  -4  142.59    8.20
  -3  -9   4  135.89    8.70
   3  -9  -4  135.19    7.90
   3  -9  -4  141.99    7.60
  -3   9   4  133.79    7.00
   3   9  -4  113.49    7.40
   1  -9  -4  101.29    6.30
  -1  -9   4  109.39    7.30
   1  -9  -4  102.99    6.70
  -1   9   4   95.09    5.60
   1   9  -4   95.29    6.40
   1  -9   4  177.98   10.50
  -1  -9  -4  192.78   10.30
  -1  -9  -4  189.28    9.90
  -1   9  -4  204.98   10.30
   1   9   4  189.88    8.90
   1   9   4  188.68    9.30
   3  -9   4  430.66   20.10
  -3  -9  -4  462.55   19.80
  -3  -9  -4  448.86   19.70
  -3  -9  -4  467.15   19.40
  -3   9  -4  426.66   19.70
   3   9   4  439.56   18.30
   3   9   4  429.46   17.60
   5  -9   4   92.49    7.30
  -5  -9  -4  102.89    7.00
  -5  -9  -4  107.19    6.90
  -5  -9  -4  109.59    6.90
   5   9   4  122.09    7.20
   5   9   4  108.09    6.40
   5   9   4  119.19    6.30
  -5   9  -4  116.09    7.30
  -7  -9  -4   39.20    4.90
   7  -9   4   35.90    4.70
  -7  -9  -4   37.20    4.30
  -7  -9  -4   43.40    4.60
   7   9   4   39.50    4.60
  -7   9  -4   38.20    4.80
   7   9   4   39.80    3.40
   7   9   4   36.90    3.90
   9  -9   4  204.08   11.20
  -9  -9  -4  184.08   10.60
  -9  -9  -4  200.28   10.30
  -9  -9  -4  173.28    9.90
   9   9   4  183.58    9.60
  -9   9  -4  196.48   10.60
   9   9   4  194.48   10.50
   9   9   4  200.88    9.40
 -11  -9  -4  194.98   10.50
 -11  -9  -4  202.28   10.90
 -11  -9  -4  194.48   11.40
  11  -9   4  210.08   11.50
  11   9   4  192.28    9.50
  11   9   4  197.38    9.80
  11   9   4  201.08   10.90
 -11   9  -4  212.58   11.30
 -13  -9  -4    8.20    2.30
 -13  -9  -4   10.00    3.20
 -13  -9  -4    4.70    2.10
  13  -9   4    4.70    2.20
  13   9   4    6.60    1.90
  13   9   4    7.60    2.50
  13   9   4    5.20    1.80
 -13   9  -4    6.80    2.60
 -15  -9  -4   75.39    7.90
 -15  -9  -4   62.59    6.10
  15  -9   4   66.89    6.00
 -15  -9  -4   77.89    6.30
 -15   9  -4   49.50    6.20
  15   9   4   53.19    5.50
  15   9   4   72.09    6.00
  15   9   4   58.49    4.50
 -17  -9  -4   43.60    5.70
  17  -9   4   50.79    5.90
 -17  -9  -4   48.40    6.50
  17   9   4   46.20    5.80
 -17   9  -4   47.60    6.10
 -19  -9  -4   72.29    8.30
  19  -9   4   70.39    6.50
  19   9   4   85.99    7.10
 -19   9  -4   80.89    8.30
  21  -9   4   34.10    5.30
 -21  -9  -4   29.20    5.70
 -21   9  -4   26.00    5.00
  21   9   4   29.30    5.10
  22 -10  -4   14.00    3.20
 -22 -10   4   15.90    4.50
  22  10  -4   10.30    3.40
 -22  10   4   21.00    4.20
 -20 -10   4   19.80    4.60
  20 -10  -4   20.70    3.70
  20  10  -4   21.20    4.10
 -20  10   4   18.90    3.70
  18 -10  -4   54.49    6.00
 -18 -10   4   60.69    7.60
 -18  10   4   49.20    5.70
  18  10  -4   57.09    6.20
 -16 -10   4   12.80    3.70
  16 -10  -4   12.90    3.00
  16 -10  -4   13.90    3.10
 -16  10   4   16.40    3.30
 -16  10   4   13.80    2.70
  16  10  -4   17.80    3.60
  14 -10  -4  187.88   10.00
  14 -10  -4  170.48    9.60
 -14 -10   4  159.28   10.80
  14  10  -4  147.09    9.40
 -14  10   4  158.78    9.20
 -14  10   4  151.78    8.50
 -12 -10   4   85.49    7.40
  12 -10  -4   87.59    6.30
  12 -10  -4   91.19    6.60
 -12  10   4   81.99    5.80
 -12  10   4   82.69    5.70
  12  10  -4   80.99    6.40
  10 -10  -4  185.48   10.50
  10 -10  -4  190.78   10.30
 -10 -10   4  216.08   12.50
 -10  10   4  203.78   10.50
  10  10  -4  201.88   10.80
  -8 -10   4   30.60    4.70
   8 -10  -4   36.80    4.30
   8 -10  -4   29.50    4.20
   8  10  -4   33.20    4.20
  -8  10   4   26.60    3.60
   6 -10  -4  249.78   12.50
  -6 -10   4  274.07   14.40
   6 -10  -4  270.27   13.30
  -6  10   4  248.48   12.10
   6  10  -4  260.77   13.00
   4 -10  -4  115.39    7.10
  -4 -10   4  112.09    8.00
   4 -10  -4  109.69    7.40
   4  10  -4   95.19    6.90
  -4  10   4  108.99    6.40
   2 -10  -4  126.99    7.90
  -2 -10   4  146.99    9.40
   2 -10  -4  144.49    8.50
   2  10  -4  132.69    8.10
  -2  10   4  150.28    7.80
   0 -10  -4   70.79    5.50
   0 -10   4   77.29    6.40
   0 -10  -4   75.29    5.80
   0  10   4   59.59    4.50
   0  10  -4   64.79    5.40
   2 -10   4  250.07   13.40
  -2 -10  -4  252.87   13.00
  -2 -10  -4  260.37   12.70
   2  10   4  248.88   11.70
  -2  10  -4  253.37   12.80
   2  10   4  231.68   11.10
  -4 -10  -4  391.26   18.90
  -4 -10  -4  435.36   18.90
   4 -10   4  443.36   20.20
  -4  10  -4  442.96   19.50
   4  10   4  391.16   17.30
   4  10   4  425.76   18.10
  -6 -10  -4  123.89    8.00
   6 -10   4  118.59    8.30
  -6 -10  -4  123.49    7.90
   6  10   4  115.49    6.90
  -6  10  -4  126.99    8.20
   6  10   4  120.49    6.70
   8 -10   4  147.89    9.70
  -8 -10  -4  164.78    9.30
  -8 -10  -4  156.58    9.20
  -8  10  -4  143.39    9.30
   8  10   4  161.08    8.50
   8  10   4  157.68    8.40
 -10 -10  -4   94.39    6.90
 -10 -10  -4   93.69    6.70
  10 -10   4   91.19    7.00
  10  10   4   80.79    5.70
 -10  10  -4   99.19    7.40
 -12 -10  -4   78.59    6.10
 -12 -10  -4   85.59    9.50
 -12 -10  -4   93.09    9.70
  12 -10   4   72.29    6.40
  12  10   4   82.49    5.50
 -12  10  -4   74.09    6.40
  14 -10   4   30.80    4.80
 -14 -10  -4   23.80    5.00
 -14 -10  -4   29.80    4.10
 -14  10  -4   27.10    4.60
  14  10   4   17.20    2.90
 -16 -10  -4   82.89    9.60
  16 -10   4  101.79    7.90
 -16  10  -4  118.19    8.50
 -18 -10  -4   10.10    4.60
  18 -10   4   16.50    3.80
 -18  10  -4   14.70    3.90
  20 -10   4   71.49    7.80
 -20  10  -4   82.89    8.80
 -19 -11   4    0.60    2.20
  19 -11  -4    1.30    1.80
 -19  11   4    0.00    2.20
  19  11  -4    0.20    2.10
 -17 -11   4   19.60    4.60
  17 -11  -4   17.60    3.50
 -17  11   4   12.10    3.30
  17  11  -4   16.60    3.60
  15 -11  -4    1.90    1.90
  15 -11  -4    3.50    2.00
 -15 -11   4    0.90    2.00
  15  11  -4    2.70    2.30
 -15  11   4    2.60    1.80
 -15  11   4    2.90    1.60
  13 -11  -4   12.80    3.00
  13 -11  -4   15.20    3.30
 -13 -11   4    9.80    3.30
 -13  11   4   12.30    2.70
  13  11  -4   12.90    3.20
 -13  11   4   13.60    2.90
  11 -11  -4   35.50    4.80
 -11 -11   4   30.00    5.00
  11 -11  -4   33.70    4.60
 -11  11   4   23.70    3.70
  11  11  -4   38.80    5.00
   9 -11  -4    2.70    1.70
   9 -11  -4    1.30    1.70
  -9 -11   4    1.00    1.70
   9  11  -4    1.90    2.00
  -9  11   4    2.20    1.80
   7 -11  -4   24.10    3.70
   7 -11  -4   15.60    3.30
  -7 -11   4   20.90    4.20
  -7  11   4   17.20    3.10
   7  11  -4   25.00    4.00
   5 -11  -4   49.50    5.70
  -5 -11   4   64.69    7.10
   5 -11  -4   53.49    4.80
  -5  11   4   50.89    4.50
   5  11  -4   59.89    6.10
  -3 -11   4   16.00    3.50
   3 -11  -4    8.30    2.60
   3 -11  -4   13.10    2.80
   3  11  -4   15.60    3.20
  -3  11   4   11.80    2.40
   1 -11  -4   22.10    3.80
  -1 -11   4   25.50    4.40
   1 -11  -4   17.90    3.20
   1  11  -4   22.80    3.80
  -1  11   4   21.00    3.00
   1 -11   4    7.00    2.50
  -1 -11  -4    2.10    1.60
  -1 -11  -4    6.10    2.30
   1  11   4    5.50    1.90
  -1  11  -4    3.90    2.10
   1  11   4    5.40    2.20
  -3 -11  -4    8.90    2.60
  -3 -11  -4    5.50    2.20
   3 -11   4   10.00    3.00
  -3  11  -4    0.80    1.60
   3  11   4    7.20    2.10
   5 -11   4    7.10    2.70
  -5 -11  -4    5.40    2.60
  -5 -11  -4    5.10    2.20
  -5  11  -4    4.10    2.00
   5  11   4    5.00    1.80
   7 -11   4   50.69    6.20
  -7 -11  -4   58.49    6.20
   7  11   4   51.89    5.20
  -7  11  -4   38.50    5.00
  -9 -11  -4    6.20    2.20
   9 -11   4    0.50    1.70
   9  11   4    4.80    1.90
  -9  11  -4    1.70    1.90
 -11 -11  -4    1.30    1.80
  11 -11   4    3.80    2.20
 -11  11  -4    4.00    2.30
  11  11   4    2.00    1.70
 -13 -11  -4    8.40    2.60
  13 -11   4    4.50    2.30
  13  11   4    7.70    2.30
 -13  11  -4    7.40    2.90
  15 -11   4   39.50    5.90
 -15  11  -4   32.10    5.10
  17 -11   4    1.60    2.30
 -17  11  -4    7.30    2.90
 -16 -12   4   77.49    9.10
  16 -12  -4   86.39    6.90
 -16  12   4   74.59    7.80
  16  12  -4   69.19    7.20
 -16  12   4   72.59    6.00
  14 -12  -4   62.09    6.50
  14 -12  -4   69.59    7.00
 -14 -12   4   80.39    9.00
 -14  12   4   63.39    7.20
 -14  12   4   65.39    6.30
  14  12  -4   63.09    6.60
  12 -12  -4   18.10    3.60
  12 -12  -4   14.40    3.30
 -12 -12   4   18.50    4.40
  12  12  -4   19.70    4.00
 -12  12   4   20.70    4.20
 -12  12   4   11.30    2.70
  10 -12  -4  113.39    8.40
 -10 -12   4  116.49    9.40
  10 -12  -4  126.39    8.20
 -10  12   4  104.29   11.70
  10  12  -4   99.79    8.00
 -10  12   4  107.39    7.30
  -8 -12   4   17.90    4.30
   8 -12  -4   22.70    4.00
   8 -12  -4   16.00    3.60
   8  12  -4   17.50    3.70
   6 -12  -4  125.69    9.00
  -6 -12   4  126.89    9.60
   6 -12  -4  132.89    8.60
   6  12  -4  130.49    8.70
  -4 -12   4  101.39    8.30
   4 -12  -4   83.79   10.40
   4 -12  -4  101.29    7.80
   4  12  -4   98.69    7.40
   2 -12  -4  218.08   12.40
  -2 -12   4  217.68   13.20
   2  12  -4  211.68   11.90
   0 -12  -4  184.58   11.40
   0 -12   4  216.88   13.00
   0  12   4  205.38   11.00
   0  12  -4  208.68   11.50
   2 -12   4  158.28   10.70
  -2 -12  -4  146.99    9.80
  -2  12  -4  160.88    9.90
   2  12   4  139.99    8.50
   4 -12   4  166.58   11.10
  -4 -12  -4  145.79    9.80
   4  12   4  152.28    9.00
  -4  12  -4  173.38   10.30
   6 -12   4   59.59    7.20
  -6 -12  -4   68.59    7.10
  -6  12  -4   61.09    6.80
   6  12   4   56.49    4.90
   8 -12   4  106.19    8.30
  -8 -12  -4  111.89    8.30
   8  12   4   99.39    6.80
  -8  12  -4  121.59    8.90
  10 -12   4   62.19    7.00
 -10 -12  -4   61.59    6.80
 -10  12  -4   56.79    6.80
  10  12   4   48.80    5.30
 -12 -12  -4  106.79    8.00
  12 -12   4  107.59    8.30
  12  12   4   82.89    6.40
 -12  12  -4  104.89    8.60
  14 -12   4   49.00    6.50
 -14 -12  -4   48.20    6.50
  14  12   4   43.20    4.90
 -14  12  -4   62.19    7.20
 -13  13   4    1.60    1.90
  13  13  -4   -0.80    2.30
  11 -13  -4    6.40    2.70
 -11 -13   4    6.30    3.10
 -11  13   4    7.10    2.50
  11  13  -4    6.80    3.10
  -9 -13   4    0.50    2.00
   9 -13  -4    4.00    2.40
  -9  13   4   -0.70    1.50
   9  13  -4    6.20    2.80
   7 -13  -4   32.20    5.10
  -7 -13   4   16.00    3.90
   7  13  -4   25.60    4.40
  -7  13   4   29.40    4.10
  -5 -13   4    1.10    2.00
   5 -13  -4    4.60    2.30
   5  13  -4    0.40    2.30
   3 -13  -4   10.60    3.10
  -3 -13   4   10.50    3.70
  -3  13   4   12.70    2.80
   3  13  -4   15.10    3.80
  -1 -13   4   -0.10    1.90
   1 -13  -4   -0.50    1.70
   1  13  -4    2.50    2.10
  -1  13   4    0.00    1.30
   1 -13   4   45.70    6.60
  -1 -13  -4   47.70    6.30
   1  13   4   43.90    5.20
  -1  13  -4   58.59    6.50
   3 -13   4   -0.10    1.80
  -3 -13  -4   -1.20    1.90
  -3  13  -4    1.70    2.20
   3  13   4   -0.40    1.40
   5 -13   4   -1.10    1.60
  -5 -13  -4    3.10    2.40
   5  13   4    4.70    2.00
  -5  13  -4    3.80    2.50
  -7 -13  -4   -1.00    1.90
   7 -13   4    1.30    1.80
   7  13   4    1.20    1.70
  -7  13  -4    0.00    1.80
   9 -13   4   13.60    3.60
  -9 -13  -4    9.90    3.10
  -9  13  -4   12.50    3.50
   9  13   4   10.60    2.80
  11  13   4    2.30    2.00
  -6  14   4  122.39    8.30
   4 -14  -4   31.70    5.20
  -4 -14   4   43.60    6.80
  -4  14   4   31.80    4.50
   4  14  -4   38.00    5.50
  -2 -14   4   12.80    4.10
   2 -14  -4   19.60    4.10
  -2  14   4   14.30    3.30
   2  14  -4   20.80    4.50
   0 -14  -4   29.20    5.10
   0 -14   4   42.80    6.80
   0  14   4   33.10    4.80
   0  14  -4   34.70    5.30
  -2 -14  -4   64.29    7.60
   2 -14   4   74.49    8.70
  -2  14  -4   70.89    7.60
   2  14   4   61.29    6.40
   4  14   4  145.99    9.30
 -30   0   5    0.00    2.00
  30   0  -5    1.90    2.30
 -28   0   5    1.10    1.90
  28   0  -5    0.70    2.10
  26   0  -5   -0.50    1.70
 -26   0   5    0.80    1.70
 -24   0   5    0.30    1.40
  24   0  -5    0.00    1.70
 -22   0   5   -0.80    1.20
  22   0  -5   -0.70    1.40
  20   0  -5    1.00    1.40
  20   0  -5    1.00    1.20
 -20   0   5   -0.30    1.10
 -18   0   5   -0.20    1.10
  18   0  -5    0.10    1.00
  18   0  -5   -0.60    0.90
  16   0  -5   -0.70    0.90
  16   0  -5   -0.10    0.50
 -16   0   5   -0.60    0.90
  16   0  -5    0.00    0.90
 -14   0   5   -0.20    1.00
 -14   0   5    0.20    0.80
  14   0  -5   -0.20    0.90
  14   0  -5   -0.80    0.80
  14   0  -5   -0.20    0.40
 -12   0   5    0.40    0.80
 -12   0   5    0.20    0.70
  12   0  -5    1.50    1.10
  12   0  -5    0.30    0.80
  12   0  -5    1.60    0.60
  10   0  -5    4.10    1.20
  10   0  -5    1.70    0.60
 -10   0   5    2.80    0.90
  10   0  -5    1.30    0.70
   8   0  -5   -0.50    0.40
  -8   0   5   -0.80    0.60
   8   0  -5    0.60    0.40
   8   0  -5   -0.60    0.50
   6   0  -5   -0.10    0.50
  -6   0   5   -0.40    0.60
   6   0  -5   -0.10    0.40
  -6   0   5    0.20    0.50
   6   0  -5    0.60    0.50
  -4   0   5    0.60    0.60
   4   0  -5    0.70    0.60
   4   0  -5    0.20    0.50
   4   0  -5    0.20    0.40
  -4   0   5    0.90    0.50
  -2   0   5    0.00    0.60
   2   0  -5    0.70    0.40
  -2   0   5    0.20    0.30
   2   0  -5    0.00    0.30
   0   0   5    4.10    1.00
  -2   0  -5    0.60    0.90
   2   0   5    0.80    0.40
   2   0   5    0.30    0.70
  -2   0  -5    0.50    0.30
  -2   0  -5    0.70    0.60
  -4   0  -5   -0.50    0.40
   4   0   5    0.40    0.40
  -4   0  -5    1.80    1.00
   4   0   5    0.00    0.70
  -4   0  -5    0.30    0.40
  -6   0  -5   -1.30    0.90
   6   0   5    1.50    0.90
   6   0   5    0.50    0.40
  -6   0  -5    0.00    0.50
   8   0   5    0.40    1.00
   8   0   5    0.70    0.50
   8   0   5    0.50    0.80
  -8   0  -5    2.10    1.40
  10   0   5    8.40    1.90
 -10   0  -5   11.60    2.50
 -12   0  -5    0.30    0.60
  12   0   5    0.30    1.00
  12   0   5    0.70    1.20
 -12   0  -5   -0.70    1.50
 -14   0  -5    2.40    1.80
  14   0   5    1.20    1.30
 -14   0  -5   -0.30    0.60
  14   0   5   -1.00    0.90
  16   0   5    0.30    1.40
  16   0   5    0.10    1.20
 -16   0  -5    1.50    1.70
 -16   0  -5    0.20    0.80
  18   0   5   -0.20    1.40
 -18   0  -5   -1.60    1.50
 -20   0  -5    1.10    2.00
  20   0   5    0.90    1.80
  22   0   5   -1.50    1.60
 -22   0  -5   -1.70    1.50
 -24   0  -5   -1.50    2.00
  24   0   5    3.10    2.60
  26   0   5   -1.40    1.90
 -26   0  -5   -3.10    2.30
  28   0   5   -0.30    2.10
 -28   0  -5   -1.00    2.30
  31  -1  -5    5.20    2.60
 -31  -1   5    4.10    2.60
  31   1  -5    3.70    3.10
 -31   1   5    2.90    2.50
 -29  -1   5    7.70    2.90
  29  -1  -5    3.00    2.10
 -29   1   5   11.10    3.70
  29   1  -5    5.20    2.90
  27  -1  -5    6.90    2.70
 -27  -1   5    5.40    2.50
 -27   1   5    9.10    3.40
  27   1  -5    4.60    2.70
  25  -1  -5   97.19    7.60
 -25  -1   5   79.79    7.00
 -25   1   5   79.99    7.00
  25   1  -5   96.59    7.80
  25   1  -5   82.99    6.50
  23  -1  -5    9.30    2.70
 -23  -1   5    0.60    1.50
 -23   1   5    5.80    2.20
  23   1  -5   11.40    2.50
  23   1  -5    8.40    2.70
  21  -1  -5  124.09    8.40
 -21  -1   5  130.49    8.30
  21   1  -5  132.29    8.60
 -21   1   5  128.59    8.40
  21   1  -5  140.99    7.60
  19  -1  -5   28.30    4.10
 -19  -1   5   16.40    3.30
  19   1  -5   19.40    3.30
 -19   1   5   20.70    3.50
  19   1  -5   25.20    3.20
 -17  -1   5  683.93   27.60
  17  -1  -5  714.53   28.30
 -17   1   5  664.53   27.70
  17   1  -5  661.53   26.90
  17   1  -5  682.13   28.20
 -15  -1   5  172.88    7.60
 -15  -1   5  185.38    9.30
  15  -1  -5  184.58    9.70
  15  -1  -5  191.28    7.90
  15   1  -5  183.98    9.70
  15   1  -5  198.58    8.80
 -15   1   5  187.68    9.40
 -15   1   5  170.88    7.60
  15   1  -5  183.58    7.80
  13  -1  -5  495.05   18.50
 -13  -1   5  466.05   19.40
  13  -1  -5  470.95   20.20
 -13  -1   5  474.15   18.00
  13  -1  -5  479.75   18.90
  13   1  -5  482.65   20.00
  13   1  -5  467.35   18.40
  13   1  -5  491.35   19.00
 -13   1   5  478.45   19.70
 -13   1   5  447.56   17.80
 -11  -1   5  281.47   11.30
  11  -1  -5  278.07   12.70
  11  -1  -5  296.07   11.50
  11  -1  -5  292.37   11.50
 -11  -1   5  279.67   12.40
  11   1  -5  261.47   11.30
 -11   1   5  270.07   11.20
  11   1  -5  277.47   12.50
  11   1  -5  286.17   11.70
   9  -1  -5  520.15   19.90
   9  -1  -5  501.25   21.00
   9  -1  -5  559.04   19.70
  -9  -1   5  540.95   20.70
   9   1  -5  485.75   20.00
   9   1  -5  514.55   20.90
  -9   1   5  539.25   20.60
   9   1  -5  537.25   19.90
  -7  -1   5 1124.49   39.20
   7  -1  -5 1102.79   40.30
  -7  -1   5 1008.00   39.10
   7  -1  -5 1072.49   39.40
   7  -1  -5 1078.89   38.80
   7   1  -5 1040.00   39.50
   7   1  -5 1074.69   40.00
  -7   1   5 1033.70   39.00
   7   1  -5 1025.50   39.00
   5  -1  -5 1157.38   41.40
   5  -1  -5 1130.89   43.00
  -5  -1   5 1141.59   43.10
   5  -1  -5 1148.39   42.30
  -5  -1   5 1148.59   43.30
  -5   1   5 1229.58   43.30
   5   1  -5 1137.09   41.70
   5   1  -5 1133.09   42.40
   5   1  -5 1164.78   42.70
  -3  -1   5  848.82   32.60
   3  -1  -5  849.22   32.40
  -3  -1   5  906.51   33.10
   3  -1  -5  848.72   32.00
  -3   1   5  929.51   33.00
   3   1  -5  791.12   32.10
   3   1  -5  918.91   32.30
   3   1  -5  881.01   31.40
  -3   1   5  853.51   31.90
  -1  -1   5  476.75   18.90
  -1  -1   5  514.25   19.50
   1  -1  -5  493.15   19.00
   1  -1  -5  524.05   20.10
   1   1  -5  477.95   19.20
  -1   1   5  512.95   19.30
   1   1  -5  481.95   18.30
   1  -1   5  606.44   23.00
  -1  -1  -5  595.64   23.30
   1  -1   5  643.84   23.60
  -1  -1  -5  652.43   24.50
   1   1   5  592.44   23.40
  -1   1  -5  602.84   23.60
  -1   1  -5  603.24   22.80
  -1   1  -5  624.54   24.00
  -3  -1  -5 2818.02  100.89
   3  -1   5 2640.24  101.49
   3  -1   5 2777.42  100.89
  -3  -1  -5 2766.72  101.89
  -3   1  -5 2800.82  100.39
   3   1   5 2990.70  101.49
  -3   1  -5 2903.51  101.59
  -3   1  -5 2665.93  101.09
  -5  -1  -5 1765.72   62.29
  -5  -1  -5 1569.74   60.79
   5  -1   5 1664.03   60.69
   5  -1   5 1723.13   61.29
   5   1   5 1614.74   61.09
  -5   1  -5 1661.53   60.59
  -5   1  -5 1720.53   61.19
  -5   1  -5 1613.64   61.79
   7  -1   5  167.98    7.60
  -7  -1  -5  152.58    7.00
   7  -1   5  147.49    7.80
   7  -1   5  152.08    7.00
  -7  -1  -5  156.38    8.30
   7   1   5  173.08    7.50
   7   1   5  152.58    8.00
  -7   1  -5  169.48    8.20
  -7   1  -5  148.29    7.20
  -9  -1  -5 1200.08   45.80
   9  -1   5 1120.69   43.20
  -9  -1  -5 1211.28   44.10
   9  -1   5 1166.48   42.30
   9  -1   5 1122.09   42.40
   9   1   5 1166.38   43.60
   9   1   5 1096.59   42.20
  -9   1  -5 1171.58   45.40
  -9   1  -5 1182.58   44.30
  11  -1   5  297.87   12.40
  11  -1   5  309.07   13.40
 -11  -1  -5  311.77   14.70
  11  -1   5  286.77   12.30
 -11  -1  -5  314.67   12.70
  11   1   5  272.07   12.20
  11   1   5  294.37   13.50
 -11   1  -5  315.57   14.50
 -11   1  -5  303.77   12.80
 -13  -1  -5  854.91   34.80
  13  -1   5  882.81   33.20
 -13  -1  -5  868.41   32.30
  13  -1   5  872.81   34.30
  13  -1   5  864.51   33.00
 -13   1  -5  882.21   32.40
  13   1   5  877.01   34.60
 -13   1  -5  829.52   34.40
  13   1   5  837.12   32.70
  15  -1   5   23.10    3.40
 -15  -1  -5   19.30    2.20
  15  -1   5   13.40    2.20
 -15  -1  -5   12.10    3.10
  15  -1   5   13.70    2.30
 -15   1  -5   16.80    2.00
 -15   1  -5   16.00    3.30
  15   1   5   18.80    2.40
  15   1   5   13.10    2.90
 -17  -1  -5  360.76   17.10
  17  -1   5  419.46   18.70
 -17   1  -5  328.37   16.50
  17   1   5  404.76   18.80
  19  -1   5   78.39    6.40
 -19  -1  -5   51.79    6.30
  19   1   5   69.09    6.10
 -19   1  -5   61.69    6.50
  21  -1   5  170.68   10.40
 -21  -1  -5  134.39    9.80
  21   1   5  161.88   10.40
 -21   1  -5  158.18   10.20
  23  -1   5  130.79    9.40
 -23  -1  -5  109.99    9.00
  23   1   5  126.19    9.30
 -23   1  -5  117.99    9.00
  25  -1   5   76.79    8.20
 -25  -1  -5   74.29    8.60
 -25   1  -5   74.79    8.50
  25   1   5   82.29    8.70
  27  -1   5    1.60    2.20
 -27  -1  -5    5.30    3.30
 -27   1  -5    2.50    2.70
  27   1   5    1.60    2.80
  30  -2  -5   31.70    5.70
 -30  -2   5   20.30    4.90
  30   2  -5   24.30    5.30
 -30   2   5   26.50    5.30
  28  -2  -5    7.20    3.10
 -28  -2   5   10.00    3.20
  28   2  -5   17.00    4.10
  28   2  -5    6.80    2.40
 -28   2   5   11.80    3.60
 -26  -2   5    2.20    2.00
  26  -2  -5    2.00    2.10
  26   2  -5   -1.10    1.50
 -26   2   5   -0.70    1.70
  26   2  -5   -1.40    1.30
  24  -2  -5    3.50    2.00
 -24  -2   5    2.60    2.30
  24   2  -5    3.00    1.80
 -24   2   5    2.40    2.00
  24   2  -5    1.30    1.60
 -22  -2   5   31.40    4.60
  22  -2  -5   28.50    4.40
  22   2  -5   31.70    4.10
 -22   2   5   28.40    4.40
  22   2  -5   37.00    5.00
 -20  -2   5    9.60    2.60
  20  -2  -5   10.50    2.80
  20   2  -5   13.60    2.60
  20   2  -5    8.30    2.30
 -20   2   5   12.50    2.90
 -18  -2   5   68.09    5.30
  18  -2  -5   56.89    5.00
  18   2  -5   61.29    4.40
 -18   2   5   55.59    5.00
  18   2  -5   61.09    5.20
 -16  -2   5   57.99    4.60
  16  -2  -5   56.49    4.70
  16  -2  -5   59.29    3.30
  16   2  -5   59.19    4.70
  16   2  -5   58.99    3.20
 -16   2   5   51.29    3.10
  16   2  -5   57.99    4.10
 -16   2   5   50.79    4.50
  14  -2  -5   18.00    2.80
  14  -2  -5   19.30    2.00
 -14  -2   5   13.80    2.60
 -14  -2   5   18.20    2.20
 -14   2   5   23.00    2.10
 -14   2   5   21.80    3.10
  14   2  -5   21.70    2.50
  14   2  -5   16.90    1.90
  14   2  -5   20.20    2.80
 -12  -2   5  341.67   14.70
  12  -2  -5  352.96   14.00
  12  -2  -5  357.86   15.50
 -12  -2   5  347.27   14.90
 -12  -2   5  344.47   13.80
 -12   2   5  341.77   13.60
 -12   2   5  335.57   15.10
  12   2  -5  350.16   15.10
  12   2  -5  350.26   14.10
  12   2  -5  344.07   14.30
  10  -2  -5  493.65   21.30
 -10  -2   5  554.64   20.80
  10  -2  -5  518.25   20.20
 -10  -2   5  533.55   21.40
 -10  -2   5  524.35   21.40
  10   2  -5  535.75   21.20
  10   2  -5  546.85   20.40
  10   2  -5  533.05   20.40
 -10   2   5  535.65   20.60
   8  -2  -5   77.49    5.00
  -8  -2   5   75.69    4.70
   8  -2  -5   83.59    4.40
  -8  -2   5   88.59    4.70
   8   2  -5   87.59    4.70
   8   2  -5   89.09    4.90
   8   2  -5   93.39    4.50
  -8   2   5   88.49    4.40
   6  -2  -5   89.59    5.00
  -6  -2   5   78.59    4.40
  -6  -2   5   81.59    4.50
   6  -2  -5   86.39    4.40
   6   2  -5   77.99    4.40
   6   2  -5   82.99    4.50
  -6   2   5   80.79    4.20
   6   2  -5   78.79    4.10
  -4  -2   5 1018.70   36.40
  -4  -2   5  917.61   36.10
   4  -2  -5  929.11   36.50
   4  -2  -5  884.81   36.00
   4   2  -5 1050.99   36.20
   4   2  -5  970.10   36.40
  -4   2   5  974.40   36.00
   4   2  -5 1003.70   35.70
  -2  -2   5  112.89    5.50
  -2  -2   5  103.59    5.10
   2  -2  -5   98.99    5.00
   2   2  -5  105.29    5.40
  -2   2   5  100.39    5.10
   2   2  -5  100.19    4.70
   0  -2   5   18.70    2.30
   0  -2   5   21.10    1.80
   0  -2  -5   18.30    2.70
   0  -2  -5   18.90    2.10
   0   2  -5   20.50    2.50
   0   2   5   18.90    2.20
   0   2  -5   20.90    1.70
   0   2  -5   23.30    2.60
   2  -2   5  319.17   12.70
  -2  -2  -5  319.47   13.10
   2  -2   5  313.57   13.00
  -2   2  -5  344.27   13.60
  -2   2  -5  312.47   12.70
   2   2   5  307.07   12.70
  -2   2  -5  326.97   13.50
   4  -2   5  539.15   20.40
   4  -2   5  509.15   19.90
  -4  -2  -5  480.45   19.30
  -4  -2  -5  481.05   20.40
  -4   2  -5  489.25   19.70
  -4   2  -5  543.25   19.90
   4   2   5  496.45   20.00
  -4   2  -5  493.15   19.10
  -6  -2  -5  225.78   11.40
   6  -2   5  260.57   10.80
   6  -2   5  255.97   10.50
  -6  -2  -5  224.28   10.00
   6  -2   5  214.48   10.60
  -6   2  -5  244.98   10.10
  -6   2  -5  238.88   10.40
  -6   2  -5  253.87   10.90
   6   2   5  248.58   10.40
   8  -2   5  406.46   16.30
  -8  -2  -5  412.26   18.20
  -8  -2  -5  422.16   16.70
   8  -2   5  411.66   16.80
   8  -2   5  403.06   16.50
  -8   2  -5  422.26   17.60
   8   2   5  364.66   17.10
   8   2   5  420.26   16.10
  -8   2  -5  424.56   17.00
  10  -2   5  289.57   12.00
 -10  -2  -5  276.07   13.30
  10  -2   5  279.97   12.50
  10  -2   5  257.97   11.80
 -10  -2  -5  277.07   11.60
  10   2   5  281.07   11.70
  10   2   5  273.67   13.10
 -10   2  -5  287.87   12.90
 -10   2  -5  261.87   11.70
 -12  -2  -5   60.49    5.50
  12  -2   5   59.09    4.10
 -12  -2  -5   64.59    3.70
  12  -2   5   61.59    4.50
  12  -2   5   65.59    4.30
  12   2   5   55.09    4.80
 -12   2  -5   62.99    5.10
  12   2   5   63.29    4.00
 -12   2  -5   60.69    3.90
 -14  -2  -5   46.30    5.50
  14  -2   5   54.39    4.00
  14  -2   5   55.69    4.00
 -14  -2  -5   54.49    3.40
  14  -2   5   49.30    4.40
  14   2   5   51.49    3.70
 -14   2  -5   47.30    5.20
 -14   2  -5   50.79    3.50
  14   2   5   51.89    5.30
 -16  -2  -5   20.50    3.90
  16  -2   5   15.40    2.90
  16  -2   5   18.30    2.70
  16  -2   5   18.40    2.60
  16   2   5   15.10    2.30
  16   2   5   13.70    2.80
 -16   2  -5   12.70    3.00
 -16   2  -5   16.40    2.10
  18  -2   5   55.99    4.50
  18  -2   5   71.59    5.50
 -18  -2  -5   59.09    7.00
  18   2   5   49.10    5.50
 -18   2  -5   68.49    6.10
 -20  -2  -5   18.30    4.10
  20  -2   5   15.80    3.30
 -20   2  -5   22.20    4.30
  20   2   5   19.50    3.70
 -22  -2  -5   29.20    5.20
  22  -2   5   34.20    4.90
  22   2   5   20.00    4.10
 -22   2  -5   24.80    4.60
 -24  -2  -5   23.40    5.10
  24  -2   5   32.10    5.00
 -24   2  -5   32.00    5.50
  24   2   5   29.20    5.00
 -26  -2  -5   33.60    6.10
  26  -2   5   37.30    5.80
  26   2   5   31.00    5.40
 -26   2  -5   31.00    5.60
 -28  -2  -5    2.90    2.90
  28  -2   5    4.50    2.90
  28   2   5    8.10    3.50
 -28   2  -5    7.10    3.60
  29  -3  -5   30.70    5.40
 -29  -3   5   27.50    5.40
  29   3  -5   34.70    5.90
 -29   3   5   21.80    4.60
  29   3  -5   23.10    4.30
 -27  -3   5    3.20    2.40
  27  -3  -5    5.00    2.60
 -27   3   5    2.90    2.30
  27   3  -5    3.80    2.40
  27   3  -5    4.10    2.10
  25  -3  -5   78.99    7.90
 -25  -3   5   58.69    6.80
  25   3  -5   68.29    5.80
  25   3  -5   68.79    7.40
 -25   3   5   78.69    6.70
  23  -3  -5    3.00    2.00
 -23  -3   5    6.10    2.30
  23   3  -5    0.80    1.20
  23   3  -5    0.60    1.70
 -23   3   5    4.90    2.30
  21  -3  -5   72.19    6.10
 -21  -3   5   57.29    6.20
 -21   3   5   64.29    5.70
  21   3  -5   77.09    6.20
  21   3  -5   71.89    5.30
  19  -3  -5   60.19    5.20
 -19  -3   5   65.49    5.40
  19   3  -5   56.09    4.40
 -19   3   5   68.09    5.60
  19   3  -5   61.49    5.30
 -17  -3   5  148.49    8.50
 -17  -3   5  138.69    7.90
  17  -3  -5  142.99    8.40
  17   3  -5  140.49    8.10
  17   3  -5  133.79    7.40
 -17   3   5  124.89    7.90
  15  -3  -5  144.89    8.20
 -15  -3   5  145.19    6.50
 -15  -3   5  133.69    7.60
  15  -3  -5  144.79    6.60
 -15  -3   5  137.49    8.00
 -15   3   5  128.39    7.80
  15   3  -5  150.98    7.30
 -15   3   5  135.89    6.30
  15   3  -5  133.69    7.80
  15   3  -5  136.49    6.60
 -13  -3   5  449.86   19.30
  13  -3  -5  460.15   19.50
  13  -3  -5  460.65   18.00
 -13  -3   5  470.85   18.40
 -13  -3   5  476.45   19.90
  13   3  -5  465.15   18.40
  13   3  -5  439.56   19.00
 -13   3   5  469.55   19.90
  13   3  -5  457.35   18.10
 -13   3   5  476.35   18.10
  11  -3  -5  191.08    9.40
  11  -3  -5  192.18    8.40
 -11  -3   5  181.88    8.70
 -11  -3   5  176.18    8.20
 -11  -3   5  185.28    9.30
  11   3  -5  178.28    8.90
  11   3  -5  197.58    8.70
 -11   3   5  193.78    8.00
  11   3  -5  181.28    8.60
   9  -3  -5  109.89    5.50
  -9  -3   5  105.69    5.70
   9  -3  -5  109.19    6.20
  -9  -3   5  115.29    6.10
  -9  -3   5  101.19    5.50
   9   3  -5  104.59    5.70
   9   3  -5  120.79    5.70
   9   3  -5  102.59    5.70
  -9   3   5  111.39    5.40
   7  -3  -5  873.41   33.40
  -7  -3   5  851.21   34.10
  -7  -3   5  927.01   33.70
   7  -3  -5  847.02   34.20
  -7  -3   5  890.61   33.60
   7   3  -5  970.90   33.50
  -7   3   5  899.91   33.40
   7   3  -5  890.01   33.90
   7   3  -5  866.11   33.50
   5  -3  -5  594.64   22.50
   5  -3  -5  591.44   23.40
  -5  -3   5  572.74   23.10
  -5  -3   5  622.94   23.50
   5  -3  -5  597.64   23.90
   5   3  -5  639.94   23.30
   5   3  -5  622.14   23.30
   5   3  -5  610.14   23.80
  -5   3   5  592.44   22.80
  -3  -3   5  190.68    8.50
  -3  -3   5  185.08    8.40
   3  -3  -5  176.58    8.10
   3  -3  -5  173.08    7.00
   3   3  -5  185.08    7.80
   3   3  -5  203.48    8.70
  -3   3   5  172.68    8.00
   3   3  -5  180.48    7.90
   1  -3  -5  271.87   12.30
   1  -3  -5  315.47   13.40
  -1  -3   5  292.67   12.30
  -1  -3   5  278.87   12.20
   1   3  -5  294.07   12.70
  -1   3   5  295.87   12.00
   1   3  -5  313.37   12.10
  -1  -3  -5  325.67   13.90
  -1  -3  -5  337.87   14.90
   1  -3   5  354.76   14.30
   1  -3   5  322.47   14.00
   1   3   5  348.97   13.80
  -1   3  -5  330.87   14.30
  -1   3  -5  350.36   13.90
  -1   3  -5  354.26   13.70
  -3  -3  -5  976.80   38.30
   3  -3   5  968.70   37.80
  -3  -3  -5  969.80   37.40
  -3  -3  -5  984.40   36.20
   3  -3   5 1010.90   38.00
  -3   3  -5 1066.99   37.40
   3   3   5 1056.39   37.50
   3   3   5  984.80   36.20
  -3   3  -5  983.00   37.10
  -3   3  -5 1008.40   37.90
  -5  -3  -5  281.57   11.50
   5  -3   5  312.77   12.80
   5  -3   5  311.07   13.00
   5  -3   5  315.17   13.20
  -5  -3  -5  300.27   12.40
  -5  -3  -5  317.47   13.60
   5   3   5  317.87   12.70
  -5   3  -5  280.57   12.20
   5   3   5  291.47   11.70
  -5   3  -5  274.97   12.60
  -5   3  -5  317.67   12.60
   7  -3   5  225.58   10.20
  -7  -3  -5  201.18    9.40
   7  -3   5  236.28   10.20
  -7  -3  -5  198.18   10.80
   7  -3   5  225.28   10.30
  -7   3  -5  219.78    9.70
  -7   3  -5  223.28   10.00
   7   3   5  231.08    9.90
   7   3   5  225.28   10.90
  -7   3  -5  241.58   10.20
   7   3   5  218.18    9.00
  -9  -3  -5  525.85   20.60
  -9  -3  -5  528.85   22.50
   9  -3   5  518.35   20.50
   9  -3   5  505.65   20.30
   9  -3   5  497.35   20.40
   9   3   5  496.95   21.30
  -9   3  -5  534.25   21.50
  -9   3  -5  523.05   21.10
   9   3   5  502.45   19.40
  -9   3  -5  524.25   21.20
   9   3   5  521.55   20.10
  11  -3   5   72.69    4.80
 -11  -3  -5   77.79    6.00
  11  -3   5   73.79    4.80
 -11  -3  -5   70.09    4.20
  11  -3   5   72.49    4.70
 -11   3  -5   81.79    5.60
  11   3   5   66.09    4.10
 -11   3  -5   73.79    4.60
  11   3   5   81.99    5.70
  11   3   5   83.49    4.50
 -13  -3  -5  508.15   20.20
 -13  -3  -5  483.15   22.50
  13  -3   5  499.75   21.40
  13  -3   5  523.15   20.90
  13  -3   5  560.64   21.50
  13   3   5  492.35   20.40
 -13   3  -5  532.25   22.00
  13   3   5  513.95   22.20
 -13   3  -5  538.85   20.80
  15  -3   5  110.49    6.90
  15  -3   5  107.19    6.50
 -15  -3  -5  113.09    5.70
 -15  -3  -5   90.09    7.50
  15  -3   5  113.39    6.30
 -15   3  -5  118.29    6.10
  15   3   5  114.79    6.00
 -15   3  -5  106.59    7.30
  15   3   5  113.29    7.60
  17  -3   5  214.78   11.20
 -17  -3  -5  195.38   11.90
  17  -3   5  221.48   10.70
  17   3   5  200.38   11.60
 -17   3  -5  215.68   11.50
 -19  -3  -5    6.80    2.90
  19  -3   5    5.90    2.20
  19  -3   5    4.40    1.80
  19   3   5    7.50    2.50
 -19   3  -5    2.40    2.00
 -21  -3  -5   76.99    8.10
  21  -3   5   85.29    6.20
  21  -3   5   81.69    6.80
  21   3   5   76.99    6.80
 -21   3  -5   59.99    6.90
 -23  -3  -5   24.90    4.90
  23  -3   5   41.00    5.70
 -23   3  -5   36.90    5.60
  23   3   5   40.40    5.70
  25  -3   5   40.50    5.90
 -25  -3  -5   35.20    6.00
 -25   3  -5   35.80    6.00
  25   3   5   36.50    5.90
 -27  -3  -5    9.50    4.20
  27  -3   5   10.30    3.50
  27   3   5    9.50    3.30
 -27   3  -5    4.70    2.70
 -30  -4   5    3.50    2.60
  30  -4  -5    8.40    3.50
 -30  -4   5    5.10    2.70
 -30   4   5    5.30    2.60
  30   4  -5    2.50    2.40
 -28  -4   5   40.60    6.20
 -28  -4   5   33.30    5.40
  28  -4  -5   36.60    5.80
  28   4  -5   42.10    6.40
 -28   4   5   39.30    6.20
  28   4  -5   38.00    5.20
 -26  -4   5    3.90    2.30
  26  -4  -5    1.80    2.00
 -26  -4   5    4.70    2.60
 -26   4   5    2.90    2.20
  26   4  -5    5.40    2.60
  26   4  -5    6.70    2.10
 -24  -4   5    6.20    2.90
  24  -4  -5   11.00    3.00
 -24  -4   5    9.80    3.20
 -24   4   5    1.90    2.10
  24   4  -5    6.70    2.40
  24   4  -5    8.90    2.50
  22  -4  -5   36.00    5.10
 -22  -4   5   33.90    5.00
 -22  -4   5   30.40    4.50
  22   4  -5   39.10    5.10
 -22   4   5   35.70    5.00
  22   4  -5   35.50    4.20
 -20  -4   5   61.39    6.50
  20  -4  -5   53.29    5.90
 -20  -4   5   51.79    5.70
  20   4  -5   65.19    5.50
 -20   4   5   47.10    5.50
  20   4  -5   63.69    4.90
  18  -4  -5   25.50    3.80
 -18  -4   5   30.80    4.20
 -18  -4   5   37.30    4.70
  18   4  -5   38.10    4.50
 -18   4   5   29.70    4.30
  18   4  -5   28.50    3.50
  16  -4  -5  166.28    9.30
 -16  -4   5  149.99    8.40
  16  -4  -5  157.88    7.50
 -16  -4   5  179.58    9.50
 -16   4   5  155.18    8.90
  16   4  -5  156.68    8.70
 -16   4   5  148.09    7.00
  16   4  -5  148.99    8.10
  16   4  -5  169.08    7.70
  14  -4  -5  533.55   20.70
 -14  -4   5  521.35   20.30
  14  -4  -5  518.65   22.20
 -14  -4   5  520.85   22.20
 -14  -4   5  497.35   21.10
 -14   4   5  535.25   20.10
 -14   4   5  504.05   21.90
  14   4  -5  537.15   21.00
  14   4  -5  544.45   21.20
  14   4  -5  493.25   21.60
  12  -4  -5  432.06   16.70
 -12  -4   5  413.56   16.80
  12  -4  -5  402.66   17.50
 -12  -4   5  409.36   17.30
  12  -4  -5  418.36   16.50
 -12  -4   5  412.46   18.10
  12   4  -5  391.26   16.90
  12   4  -5  364.76   16.70
  12   4  -5  425.96   16.80
 -12   4   5  431.36   16.50
 -10  -4   5  182.58    8.50
 -10  -4   5  181.38    9.30
 -10  -4   5  171.28    8.40
  10  -4  -5  171.88    8.20
  10  -4  -5  183.98    8.10
  10  -4  -5  160.18    8.80
  10   4  -5  189.68    8.80
 -10   4   5  197.38    8.20
  10   4  -5  176.38    8.40
  10   4  -5  181.48    8.40
  -8  -4   5  391.06   15.70
  -8  -4   5  388.16   16.40
   8  -4  -5  358.56   16.20
   8  -4  -5  386.76   15.00
   8  -4  -5  364.66   15.50
  -8  -4   5  365.36   15.30
   8   4  -5  401.86   15.70
  -8   4   5  387.36   15.30
   8   4  -5  386.56   15.40
   6  -4  -5  539.55   21.40
  -6  -4   5  553.04   20.80
   6  -4  -5  494.55   20.80
   6  -4  -5  536.75   20.20
  -6  -4   5  499.85   21.10
  -6  -4   5  517.35   20.20
  -6   4   5  528.15   20.30
   6   4  -5  541.35   20.50
  -6   4   5  508.85   19.60
   6   4  -5  543.65   20.80
   4  -4  -5   38.60    2.30
   4  -4  -5   35.80    2.90
  -4  -4   5   37.80    3.10
  -4  -4   5   38.90    3.20
   4   4  -5   45.60    3.10
  -4   4   5   34.70    2.00
   4   4  -5   43.90    2.60
  -4   4   5   35.70    2.70
   2  -4  -5 1012.00   36.00
  -2  -4   5 1022.70   38.40
   2  -4  -5  985.30   37.30
  -2  -4   5 1008.90   38.30
   2   4  -5  967.00   37.00
  -2   4   5 1042.00   37.80
  -2   4   5  973.40   36.60
   0  -4  -5  668.83   26.40
   0  -4  -5  647.54   25.50
   0  -4   5  649.04   26.20
   0  -4  -5  669.33   24.30
   0  -4   5  712.23   26.40
   0   4   5  640.24   24.50
   0   4   5  699.43   25.80
   0   4  -5  652.73   25.40
   2  -4   5 1120.29   43.40
  -2  -4  -5 1062.99   42.20
   2  -4   5 1155.28   43.40
  -2  -4  -5 1169.58   43.50
  -2  -4  -5 1119.79   41.10
  -2   4  -5 1122.99   42.10
   2   4   5 1176.58   42.90
  -2   4  -5 1172.58   41.80
   2   4   5 1158.08   41.70
  -4  -4  -5  673.23   28.50
   4  -4   5  739.53   28.30
   4  -4   5  725.43   27.40
   4  -4   5  732.93   28.50
  -4  -4  -5  709.93   27.60
  -4  -4  -5  736.03   26.70
  -4   4  -5  740.93   27.20
  -4   4  -5  711.63   27.50
   4   4   5  709.03   26.50
   4   4   5  725.93   27.70
  -6  -4  -5  520.45   21.20
   6  -4   5  498.25   20.30
   6  -4   5  515.45   20.30
  -6  -4  -5  507.45   19.80
  -6  -4  -5  513.15   19.10
   6  -4   5  495.15   19.50
  -6   4  -5  464.75   20.20
   6   4   5  489.95   18.70
  -6   4  -5  483.05   19.90
  -6   4  -5  488.35   19.80
   6   4   5  502.75   19.70
   8  -4   5  339.37   15.10
  -8  -4  -5  357.06   14.30
  -8  -4  -5  352.06   14.60
  -8  -4  -5  332.57   16.10
   8  -4   5  360.16   14.60
   8  -4   5  346.67   14.90
  -8   4  -5  362.16   15.00
   8   4   5  365.56   14.40
  -8   4  -5  340.27   15.00
   8   4   5  342.67   15.70
  -8   4  -5  355.96   14.80
   8   4   5  349.47   13.80
 -10  -4  -5  443.46   20.50
  10  -4   5  416.56   18.20
 -10  -4  -5  469.65   18.80
 -10  -4  -5  466.15   18.70
  10  -4   5  452.95   18.20
  10  -4   5  461.65   18.70
  10   4   5  439.46   19.50
  10   4   5  429.46   17.40
 -10   4  -5  471.45   19.40
 -10   4  -5  472.65   19.40
  10   4   5  468.25   17.80
 -10   4  -5  469.85   19.30
 -12  -4  -5  214.98   11.80
  12  -4   5  176.08    9.60
 -12  -4  -5  211.68    9.80
  12  -4   5  213.38    9.90
  12  -4   5  206.08   10.10
  12   4   5  195.38   10.70
  12   4   5  221.58    9.40
 -12   4  -5  211.08   10.70
  12   4   5  215.18    9.10
 -12   4  -5  227.78   10.90
 -12   4  -5  226.08   10.40
 -14  -4  -5   46.90    3.40
  14  -4   5   45.60    4.30
  14  -4   5   42.10    3.90
 -14  -4  -5   42.50    5.40
  14  -4   5   46.30    4.00
 -14   4  -5   47.90    3.80
 -14   4  -5   41.70    4.90
 -14   4  -5   45.30    4.90
  14   4   5   44.10    3.40
  14   4   5   45.70    3.50
  14   4   5   54.29    5.60
  16  -4   5  464.95   19.10
  16  -4   5  423.86   18.80
  16  -4   5  431.96   18.10
 -16  -4  -5  424.36   20.40
  16   4   5  424.56   18.30
 -16   4  -5  441.86   18.20
 -16   4  -5  440.16   19.60
  16   4   5  421.46   17.80
  16   4   5  417.46   19.70
  18  -4   5  210.88   11.10
 -18  -4  -5  185.98   11.60
  18  -4   5  204.88   10.60
 -18   4  -5  188.98   10.80
  18   4   5  191.98   11.50
  20  -4   5   12.50    2.70
  20  -4   5   16.10    3.20
 -20  -4  -5   10.80    3.60
 -20   4  -5   12.00    3.10
  20   4   5   15.20    3.40
  22  -4   5   29.10    4.60
 -22  -4  -5   28.70    5.40
  22  -4   5   22.40    3.80
  22   4   5   29.50    4.80
 -22   4  -5   26.00    4.70
 -24  -4  -5  155.28   11.70
  24  -4   5  216.48   12.40
  24   4   5  183.88   12.40
 -24   4  -5  188.68   11.80
 -26  -4  -5    7.20    3.70
  26  -4   5    0.20    2.10
  26   4   5   -2.00    1.90
 -26   4  -5    4.90    2.80
 -29  -5   5   28.30    5.50
 -29  -5   5   24.40    5.10
  29  -5  -5   23.60    4.90
  29   5  -5   28.40    5.50
  29   5  -5   21.20    4.30
 -29   5   5   16.80    4.30
 -27  -5   5   11.10    3.40
 -27  -5   5   19.60    4.50
  27  -5  -5   15.50    3.90
  27   5  -5   12.40    3.00
 -27   5   5   12.00    3.40
  27   5  -5   18.60    4.20
  25  -5  -5   32.10    5.00
 -25  -5   5   23.60    4.70
 -25  -5   5   22.20    4.10
  25   5  -5   29.10    4.30
  25   5  -5   28.20    4.70
 -25   5   5   19.30    4.00
  23  -5  -5    9.70    2.90
 -23  -5   5    6.40    3.00
 -23  -5   5   16.10    3.60
  23   5  -5   17.90    3.60
  23   5  -5   13.50    2.90
 -23   5   5   13.80    3.50
  21  -5  -5  108.99    7.80
 -21  -5   5  108.79    8.20
 -21  -5   5   95.69    7.20
 -21   5   5  100.79    7.30
  21   5  -5  101.69    7.40
  21   5  -5   96.89    6.80
  19  -5  -5    0.10    1.30
 -19  -5   5    0.90    1.50
 -19  -5   5   -0.80    1.30
  19   5  -5    0.60    1.30
  19   5  -5    1.00    1.50
 -19   5   5    1.90    1.60
 -17  -5   5  164.78    9.70
 -17  -5   5  150.08    8.60
  17  -5  -5  161.88    7.70
  17  -5  -5  150.38    9.10
  17   5  -5  153.38    8.70
 -17   5   5  147.19    8.80
  17   5  -5  160.18    8.40
  15  -5  -5   78.79    4.70
  15  -5  -5   78.59    5.80
  15  -5  -5   78.89    5.10
 -15  -5   5   78.59    5.40
 -15  -5   5   78.09    4.60
 -15  -5   5   89.09    6.30
  15   5  -5   83.99    5.50
  15   5  -5   87.39    5.30
  15   5  -5   72.59    5.20
 -15   5   5   73.69    5.60
 -15   5   5   75.59    4.40
  13  -5  -5   16.90    2.70
 -13  -5   5   18.00    3.10
 -13  -5   5   17.70    2.70
 -13  -5   5   21.00    2.50
  13  -5  -5   18.90    2.50
  13  -5  -5   20.00    2.60
 -13   5   5   13.70    2.80
  13   5  -5   18.80    2.70
  13   5  -5   20.10    2.90
 -13   5   5   18.60    2.30
 -11  -5   5    5.20    1.60
 -11  -5   5    3.90    1.30
  11  -5  -5    6.10    1.40
  11  -5  -5    6.30    1.70
 -11  -5   5    5.50    1.90
  11  -5  -5    7.20    1.50
 -11   5   5    4.60    1.30
  11   5  -5    6.20    1.50
  11   5  -5    3.90    1.60
  -9  -5   5   29.50    2.70
  -9  -5   5   32.40    3.40
   9  -5  -5   31.40    2.50
   9  -5  -5   26.30    3.30
   9  -5  -5   35.40    2.90
  -9  -5   5   34.90    4.10
   9   5  -5   29.80    2.50
  -9   5   5   29.10    2.60
   9   5  -5   31.60    3.40
  -9   5   5   30.40    2.50
  -7  -5   5   11.30    2.10
  -7  -5   5    8.50    1.90
   7  -5  -5    5.40    1.30
   7  -5  -5    8.70    1.40
   7  -5  -5   12.70    2.10
  -7  -5   5    9.60    1.60
   7   5  -5   12.80    2.10
  -7   5   5    8.70    1.40
   7   5  -5   10.60    1.50
  -7   5   5    6.60    1.40
  -5  -5   5  140.19    7.80
   5  -5  -5  158.68    7.70
   5  -5  -5  151.88    6.60
   5  -5  -5  131.19    7.30
  -5  -5   5  146.19    7.40
  -5  -5   5  137.89    6.30
   5   5  -5  146.09    6.60
  -5   5   5  155.88    7.10
  -5   5   5  146.09    6.30
   5   5  -5  148.69    7.30
   3  -5  -5  165.88    7.90
  -3  -5   5  145.69    7.90
  -3  -5   5  164.08    7.90
   3  -5  -5  159.98    6.90
   3   5  -5  156.88    7.60
  -3   5   5  146.79    6.40
  -3   5   5  158.48    7.30
  -1  -5   5  102.09    6.10
   1  -5  -5  126.69    5.50
   1  -5  -5  109.09    6.20
  -1  -5   5  111.09    6.40
  -1   5   5  114.69    4.90
  -1   5   5  117.69    5.80
   1   5  -5  129.99    6.40
  -1  -5  -5   11.60    1.90
  -1  -5  -5   10.40    2.40
  -1  -5  -5   10.90    1.40
   1  -5   5   12.70    2.10
   1  -5   5   10.10    2.00
  -1   5  -5    8.70    1.70
   1   5   5    9.70    1.20
   1   5   5   12.90    1.90
   3  -5   5    3.50    0.90
  -3  -5  -5    4.30    1.00
  -3  -5  -5    2.10    1.40
  -3  -5  -5    4.90    1.30
   3  -5   5    0.30    1.00
   3  -5   5    4.40    1.40
   3   5   5    3.90    0.80
  -3   5  -5    3.70    1.30
   3   5   5    5.40    1.30
  -3   5  -5    5.00    1.20
   5  -5   5  188.08    9.30
  -5  -5  -5  170.18    9.70
   5  -5   5  196.68    9.30
   5  -5   5  181.48    8.00
  -5  -5  -5  191.58    8.20
  -5  -5  -5  192.48    8.90
   5   5   5  176.88    7.60
   5   5   5  198.38    8.60
  -5   5  -5  191.88    8.90
  -5   5  -5  186.18    8.30
   7  -5   5   11.80    2.10
   7  -5   5   13.30    1.80
  -7  -5  -5   15.40    3.10
   7  -5   5   17.40    2.70
  -7  -5  -5   14.90    2.20
  -7  -5  -5   14.30    2.00
  -7   5  -5   13.30    2.30
  -7   5  -5   14.70    2.20
   7   5   5   14.50    1.70
   7   5   5   11.30    2.50
   7   5   5   15.80    2.10
   9  -5   5   80.09    4.50
  -9  -5  -5   70.59    5.90
  -9  -5  -5   77.49    4.70
   9  -5   5   79.39    5.30
  -9  -5  -5   75.99    4.60
   9  -5   5   79.79    5.20
   9   5   5   77.89    4.10
  -9   5  -5   63.59    4.80
  -9   5  -5   73.79    4.80
   9   5   5   70.09    5.50
   9   5   5   76.69    4.60
 -11  -5  -5   37.30    5.10
  11  -5   5   35.60    3.10
  11  -5   5   35.80    4.00
 -11  -5  -5   42.80    3.60
  11  -5   5   38.60    4.10
 -11  -5  -5   49.80    3.60
 -11   5  -5   39.90    4.10
  11   5   5   37.10    3.00
  11   5   5   42.60    3.00
  11   5   5   39.30    4.70
 -11   5  -5   44.70    4.50
 -11   5  -5   34.20    4.00
 -13  -5  -5  295.47   13.00
  13  -5   5  310.37   13.40
  13  -5   5  288.87   13.40
 -13  -5  -5  319.27   13.60
 -13  -5  -5  290.87   15.10
  13  -5   5  291.07   13.90
  13   5   5  285.77   14.40
  13   5   5  287.67   12.60
 -13   5  -5  286.27   14.00
 -13   5  -5  313.97   13.80
  13   5   5  318.47   12.80
 -13   5  -5  291.17   13.80
  15  -5   5    7.90    2.00
  15  -5   5    7.00    2.00
 -15  -5  -5    3.60    2.40
  15  -5   5    7.40    2.00
 -15  -5  -5    4.80    1.40
 -15  -5  -5    8.20    2.20
 -15   5  -5    7.90    2.10
 -15   5  -5    9.70    2.40
  15   5   5    6.80    1.80
  15   5   5    6.00    1.80
 -15   5  -5    6.10    2.30
  15   5   5    5.70    2.20
 -17  -5  -5   15.00    3.00
  17  -5   5   19.00    3.20
  17  -5   5   10.90    2.60
 -17  -5  -5    9.70    3.20
 -17   5  -5   14.60    3.20
  17   5   5   15.60    2.60
 -17   5  -5   18.60    3.40
  17   5   5   17.90    3.40
  19  -5   5    5.20    2.10
  19  -5   5    7.70    2.30
 -19  -5  -5    8.80    3.30
  19   5   5    8.10    2.80
 -19   5  -5    4.50    2.20
  19   5   5    6.70    2.00
 -19   5  -5    8.00    2.70
  21  -5   5   50.89    5.70
 -21  -5  -5   36.90    5.90
  21  -5   5   42.40    5.00
  21   5   5   45.10    5.90
 -21   5  -5   48.10    6.00
  23  -5   5   12.50    3.40
  23  -5   5    7.20    2.60
 -23  -5  -5   10.00    3.90
  23   5   5    7.60    2.80
 -23   5  -5    9.90    3.30
  25  -5   5    3.70    3.00
 -25  -5  -5    0.60    2.80
  25  -5   5    6.10    2.60
  25   5   5    1.10    2.30
 -28  -6   5    6.30    3.00
 -28  -6   5    9.30    3.50
  28  -6  -5    5.70    2.80
 -28   6   5    8.90    3.30
  28   6  -5    6.40    3.20
  28   6  -5    8.50    2.90
 -26  -6   5   30.50    5.50
 -26  -6   5   35.90    6.10
  26  -6  -5   28.40    5.00
  26   6  -5   23.20    4.00
 -26   6   5   27.80    4.90
  26   6  -5   27.50    5.00
  24  -6  -5   34.50    5.00
 -24  -6   5   21.70    4.10
 -24  -6   5   23.70    4.70
  24   6  -5   22.40    3.90
 -24   6   5   29.00    4.70
  24   6  -5   27.00    4.60
  22  -6  -5   80.39    6.70
 -22  -6   5   80.09    7.20
 -22  -6   5   64.69    6.00
 -22   6   5   67.29    7.20
  22   6  -5   64.59    5.70
  22   6  -5   81.49    6.60
  20  -6  -5   22.20    3.90
 -20  -6   5   22.80    4.20
 -20  -6   5   23.80    3.80
  20   6  -5   21.70    3.40
  20   6  -5   20.30    3.50
 -20   6   5   15.70    3.30
 -18  -6   5  211.88   11.80
  18  -6  -5  199.08   10.30
  18  -6  -5  204.38   11.20
 -18  -6   5  201.88   10.80
 -18   6   5  197.58   11.00
  18   6  -5  200.38   10.30
  18   6  -5  203.58   10.80
  16  -6  -5  222.28   11.40
 -16  -6   5  206.98   11.60
 -16  -6   5  204.48   10.40
  16  -6  -5  228.48   10.30
  16  -6  -5  205.28   10.60
 -16   6   5  206.78    9.30
 -16   6   5  204.58   10.90
  16   6  -5  213.48   10.80
  16   6  -5  231.48   11.20
  14  -6  -5   67.19    4.50
 -14  -6   5   61.49    4.60
  14  -6  -5   66.09    4.60
  14  -6  -5   64.79    5.10
 -14  -6   5   58.79    4.30
 -14  -6   5   61.69    5.40
 -14   6   5   65.59    4.10
  14   6  -5   68.09    4.70
  14   6  -5   67.59    5.00
 -14   6   5   62.89    5.10
 -12  -6   5  105.49    7.20
  12  -6  -5  112.09    6.30
 -12  -6   5  118.59    6.10
  12  -6  -5  104.39    6.60
 -12  -6   5  112.29    6.20
  12  -6  -5  107.49    6.00
 -12   6   5   93.19    5.80
 -12   6   5  111.89    5.80
  12   6  -5  104.19    5.90
  12   6  -5  101.69    6.30
  10  -6  -5  211.58   10.70
 -10  -6   5  216.78   11.20
 -10  -6   5  196.88    9.30
  10  -6  -5  225.38   10.00
 -10  -6   5  206.88    9.70
  10  -6  -5  214.88   10.30
  10   6  -5  213.78    9.80
 -10   6   5  212.98    9.50
  10   6  -5  230.98   10.50
 -10   6   5  208.18    9.50
  -8  -6   5  495.05   20.00
  -8  -6   5  484.65   21.10
   8  -6  -5  479.95   19.50
  -8  -6   5  495.85   19.20
   8  -6  -5  497.95   20.40
   8  -6  -5  486.25   20.20
  -8   6   5  493.35   19.60
   8   6  -5  511.75   19.30
   8   6  -5  487.85   20.20
  -8   6   5  481.35   19.20
  -6  -6   5  775.62   28.60
  -6  -6   5  711.23   30.70
   6  -6  -5  742.13   30.70
   6  -6  -5  824.42   30.00
  -6  -6   5  783.32   30.00
   6  -6  -5  795.02   30.80
  -6   6   5  766.22   29.50
   6   6  -5  779.62   30.60
  -6   6   5  792.52   28.90
   6   6  -5  794.22   29.40
   4  -6  -5  787.32   32.20
  -4  -6   5  798.32   30.10
  -4  -6   5  838.52   32.70
  -4  -6   5  845.72   32.10
   4  -6  -5  843.32   31.30
  -4   6   5  798.22   30.60
   4   6  -5  857.61   32.10
  -4   6   5  833.42   31.50
  -2  -6   5  443.66   19.00
   2  -6  -5  451.35   18.60
  -2  -6   5  445.46   19.60
   2  -6  -5  467.75   17.70
  -2   6   5  457.65   17.50
  -2   6   5  480.15   18.60
   2   6  -5  424.76   18.30
   0  -6  -5  127.59    7.90
   0  -6  -5  146.29    6.60
   0  -6   5  144.69    7.80
   0  -6  -5  136.99    7.30
   0  -6   5  157.98    8.20
   0   6  -5  135.49    7.20
   0   6   5  136.99    6.30
   0   6   5  150.98    7.30
  -2  -6  -5  831.22   31.00
   2  -6   5  787.72   31.20
  -2  -6  -5  787.82   31.90
  -2  -6  -5  814.22   32.60
   2  -6   5  764.22   31.50
   2   6   5  814.32   30.50
   2   6   5  803.52   29.50
  -2   6  -5  850.01   32.00
  -4  -6  -5  856.61   32.70
   4  -6   5  825.32   33.20
   4  -6   5  871.21   33.70
  -4  -6  -5  915.61   34.80
  -4  -6  -5  833.52   33.50
   4   6   5  842.82   31.40
   4   6   5  850.51   32.40
  -4   6  -5  862.61   33.60
  -6  -6  -5  348.47   15.30
   6  -6   5  340.37   15.80
   6  -6   5  358.86   15.60
  -6  -6  -5  366.56   16.50
  -6  -6  -5  358.06   14.80
   6   6   5  355.56   14.70
  -6   6  -5  350.46   15.40
   6   6   5  350.86   13.90
  -8  -6  -5  280.17   13.30
   8  -6   5  269.57   12.60
  -8  -6  -5  257.17   11.60
   8  -6   5  266.77   12.30
  -8  -6  -5  266.77   12.00
   8   6   5  247.38   11.30
   8   6   5  268.77   12.90
   8   6   5  258.57   10.80
  -8   6  -5  248.38   12.20
  10  -6   5  446.36   19.00
 -10  -6  -5  440.16   18.20
  10  -6   5  429.66   19.50
 -10  -6  -5  440.46   18.10
 -10  -6  -5  441.96   20.10
 -10   6  -5  409.06   18.70
  10   6   5  451.85   20.10
  10   6   5  451.65   18.20
  10   6   5  463.35   17.80
  12  -6   5  459.45   20.20
  12  -6   5  440.56   19.30
 -12  -6  -5  459.05   19.20
 -12  -6  -5  470.05   19.10
 -12  -6  -5  457.75   21.10
  12   6   5  446.06   18.70
 -12   6  -5  445.36   19.90
  12   6   5  476.45   18.40
  12   6   5  482.55   20.60
 -14  -6  -5  269.87   15.00
  14  -6   5  272.97   12.70
 -14  -6  -5  319.57   13.90
 -14  -6  -5  300.47   13.10
  14  -6   5  287.57   13.80
 -14   6  -5  291.57   14.20
  14   6   5  277.37   12.10
  14   6   5  267.07   12.00
  14   6   5  279.47   14.10
 -14   6  -5  275.07   13.70
 -16  -6  -5   36.70    4.50
  16  -6   5   27.10    3.40
 -16  -6  -5   31.60    5.10
  16  -6   5   32.60    4.30
 -16   6  -5   31.60    4.00
 -16   6  -5   33.50    4.60
  16   6   5   27.20    4.30
  16   6   5   29.80    3.50
 -18  -6  -5  102.39    6.90
  18  -6   5   88.29    6.70
 -18  -6  -5   85.69    7.70
  18   6   5   88.69    7.20
 -18   6  -5   86.89    7.10
  18   6   5   96.89    6.00
  20  -6   5  179.38   10.50
 -20  -6  -5  165.58   11.40
 -20  -6  -5  177.18   10.50
  20   6   5  175.58   11.10
 -20   6  -5  189.38   11.20
  22  -6   5  102.89    7.50
 -22  -6  -5   92.59    8.60
  22   6   5  108.09    8.60
 -22   6  -5   92.99    7.80
 -24  -6  -5   23.50    5.30
  24  -6   5   34.70    5.00
 -24   6  -5   31.50    5.30
  24   6   5   32.00    5.50
 -27  -7   5    2.60    2.80
  27  -7  -5    0.40    2.30
 -27  -7   5    6.10    3.40
  27   7  -5    1.40    2.00
 -27   7   5    3.70    2.80
 -25  -7   5   31.20    5.30
 -25  -7   5   42.50    6.30
  25  -7  -5   48.00    6.30
 -25   7   5   47.60    6.10
  25   7  -5   36.10    4.80
  23  -7  -5   10.90    3.20
 -23  -7   5   11.00    3.40
 -23  -7   5   16.70    4.00
  23   7  -5    9.30    4.10
  23   7  -5   16.60    3.40
 -23   7   5   14.60    3.50
 -21  -7   5    1.80    1.40
  21  -7  -5    1.50    1.40
  21  -7  -5   -0.90    1.50
 -21  -7   5   -0.40    1.90
 -21   7   5    3.10    1.90
  21   7  -5   -0.10    1.60
  21   7  -5   -1.20    1.60
  19  -7  -5   96.59    7.10
 -19  -7   5   99.99    7.10
 -19  -7   5   99.59    7.90
  19  -7  -5  101.89    6.80
  19   7  -5  110.79    7.00
 -19   7   5   94.79    7.10
  19   7  -5   91.89   10.70
 -17  -7   5   -0.50    1.30
  17  -7  -5    1.70    1.40
 -17  -7   5    0.10    1.30
  17  -7  -5    0.60    1.20
  17  -7  -5    0.70    1.40
 -17   7   5   -0.30    0.90
 -17   7   5   -0.20    1.20
  17   7  -5    1.50    1.60
 -17   7   5    0.30    1.30
  15  -7  -5    1.00    1.10
  15  -7  -5   -0.40    0.90
  15  -7  -5    0.90    1.30
 -15  -7   5    2.40    1.60
 -15  -7   5   -0.20    1.30
 -15   7   5    0.10    1.00
  15   7  -5    1.40    1.50
 -15   7   5   -0.10    0.90
 -15   7   5    2.10    1.40
 -13  -7   5    0.10    1.00
  13  -7  -5    0.70    1.20
 -13  -7   5    0.40    1.40
  13  -7  -5   -0.30    0.90
  13  -7  -5   -0.20    0.90
 -13   7   5    0.60    1.20
  13   7  -5    0.40    1.40
 -13   7   5    1.00    1.00
 -13   7   5    0.50    1.10
  11  -7  -5  319.87   14.80
 -11  -7   5  320.17   14.10
  11  -7  -5  331.27   14.60
 -11  -7   5  320.87   15.70
  11  -7  -5  336.57   14.30
 -11   7   5  320.27   13.80
  11   7  -5  325.47   14.70
 -11   7   5  319.57   13.80
   9  -7  -5   49.00    3.60
  -9  -7   5   39.90    4.80
  -9  -7   5   49.90    4.00
   9  -7  -5   48.60    4.10
   9  -7  -5   41.80    3.70
  -9   7   5   56.09    3.80
   9   7  -5   47.50    4.60
  -9   7   5   47.80    3.80
   7  -7  -5   12.90    2.00
  -7  -7   5    7.60    2.10
  -7  -7   5    9.60    2.00
   7  -7  -5    9.20    2.10
  -7   7   5    9.00    2.00
  -7   7   5    8.20    1.60
   7   7  -5   10.40    2.20
  -5  -7   5   11.70    2.50
   5  -7  -5    7.10    1.80
  -5  -7   5   14.60    2.60
   5  -7  -5   13.20    2.00
  -5   7   5    9.60    1.70
   5   7  -5   10.50    2.20
  -5   7   5   11.20    2.00
   3  -7  -5  161.98    8.60
  -3  -7   5  160.08    8.40
   3  -7  -5  171.28    7.90
  -3  -7   5  158.68    9.10
  -3   7   5  162.68    8.10
   3   7  -5  165.38    8.50
  -3   7   5  161.38    7.30
   1  -7  -5    6.50    1.50
   1  -7  -5   10.80    2.10
  -1  -7   5    9.80    2.30
  -1  -7   5    9.80    2.20
   1   7  -5   12.40    2.20
  -1   7   5   11.30    1.70
  -1   7   5    9.30    1.90
  -1  -7  -5    2.50    1.10
  -1  -7  -5    3.40    1.70
   1  -7   5    1.70    1.30
   1  -7   5    2.00    1.30
  -1  -7  -5    1.50    1.00
   1   7   5    3.90    1.20
   1   7   5    0.50    0.90
  -1   7  -5    4.80    1.60
  -3  -7  -5   24.80    3.80
   3  -7   5   21.70    3.20
   3  -7   5   20.50    3.20
  -3  -7  -5   27.00    2.90
  -3  -7  -5   28.00    3.40
   3   7   5   24.50    2.40
   3   7   5   29.20    3.20
  -3   7  -5   30.90    3.70
  -5  -7  -5    6.30    1.70
   5  -7   5    3.70    1.60
   5  -7   5    6.70    1.90
  -5  -7  -5    5.50    1.50
  -5  -7  -5    5.20    2.10
  -5   7  -5    6.50    1.80
   5   7   5    6.40    1.30
   5   7   5    3.90    1.40
  -7  -7  -5  225.28   10.80
   7  -7   5  224.38   10.90
  -7  -7  -5  212.18   11.60
  -7  -7  -5  221.28   10.30
   7  -7   5  212.78   11.40
   7   7   5  221.98   11.40
   7   7   5  224.88    9.60
   7   7   5  232.98   10.40
  -7   7  -5  221.08   10.90
  -9  -7  -5   66.09    5.80
   9  -7   5   59.39    4.70
   9  -7   5   61.79    5.00
  -9  -7  -5   64.29    4.70
  -9  -7  -5   65.39    4.60
  -9   7  -5   62.19    5.10
   9   7   5   68.09    5.50
   9   7   5   59.29    4.20
   9   7   5   65.29    3.90
  11  -7   5   82.09    5.50
 -11  -7  -5   71.19    5.10
 -11  -7  -5   68.29    6.20
  11  -7   5   66.39    5.50
 -11  -7  -5   76.39    5.30
  11   7   5   66.49    5.70
  11   7   5   74.49    4.50
 -11   7  -5   78.79    5.90
  11   7   5   73.29    4.70
  13  -7   5   50.89    4.40
 -13  -7  -5   57.29    4.60
 -13  -7  -5   62.89    5.00
  13  -7   5   55.39    5.00
 -13  -7  -5   58.19    6.90
  13   7   5   49.99    3.90
  13   7   5   55.49    5.80
 -13   7  -5   66.99    5.50
  13   7   5   52.19    4.40
 -15  -7  -5    5.30    2.90
 -15  -7  -5   12.30    2.70
  15  -7   5    7.80    2.50
 -15  -7  -5   10.00    2.10
  15  -7   5   10.30    2.40
  15   7   5    8.60    2.00
 -15   7  -5    7.10    2.40
 -15   7  -5   10.20    2.80
  15   7   5    8.80    2.80
  17  -7   5    6.90    2.60
  17  -7   5    5.70    2.30
 -17  -7  -5    4.10    2.50
 -17   7  -5    3.40    2.10
  17   7   5    3.60    2.40
 -19  -7  -5   54.89    7.30
  19  -7   5   70.09    6.20
  19   7   5   77.59    7.60
 -19   7  -5   85.29    6.90
 -21  -7  -5    4.30    2.90
  21  -7   5    6.50    2.60
  21   7   5   10.50    3.40
 -21   7  -5    6.10    2.70
  23  -7   5    7.60    2.90
 -23  -7  -5    8.50    3.60
 -23   7  -5   16.10    4.00
  23   7   5   11.30    3.50
  26   8  -5   12.20    3.20
  24  -8  -5    2.70    2.30
 -24  -8   5    7.20    3.20
 -24   8   5    2.70    2.40
  24   8  -5    4.80    2.30
 -24   8   5    2.90    2.40
  22  -8  -5   31.20    4.50
  22  -8  -5   45.00    5.60
 -22  -8   5   30.50    5.40
 -22   8   5   31.60    5.00
 -22   8   5   28.50    4.60
  22   8  -5   34.70    4.60
  20  -8  -5    8.60    2.40
 -20  -8   5    8.80    2.90
  20  -8  -5    7.90    2.60
 -20   8   5   11.20    3.00
  20   8  -5    6.70    2.50
 -20   8   5    2.70    2.00
  18  -8  -5   44.00    5.30
  18  -8  -5   33.40    4.20
 -18  -8   5   30.00    4.90
 -18   8   5   31.10    4.10
 -18   8   5   33.60    4.60
  18   8  -5   37.70    4.60
  16  -8  -5   36.70    4.30
  16  -8  -5   38.30    4.70
 -16  -8   5   36.20    5.60
  16  -8  -5   37.50    4.30
 -16   8   5   42.50    4.10
 -16   8   5   37.70    4.80
  16   8  -5   41.20    4.70
 -16   8   5   38.60    4.50
 -14  -8   5  115.49    8.60
  14  -8  -5  116.09    7.60
  14  -8  -5  124.39    7.30
  14  -8  -5  128.39    7.40
 -14   8   5  117.59    6.90
  14   8  -5  131.09    7.70
 -14   8   5  124.49    7.60
 -14   8   5  104.69    6.40
  12  -8  -5  155.38    8.00
 -12  -8   5  156.48    9.40
  12  -8  -5  138.69    8.10
  12  -8  -5  151.18    8.30
 -12   8   5  138.99    7.40
  12   8  -5  136.09    8.20
 -12   8   5  127.19    7.90
 -12   8   5  116.59    7.10
 -10  -8   5  144.49    7.80
  10  -8  -5  141.89    8.10
  10  -8  -5  145.99    7.90
  10  -8  -5  145.59    7.70
 -10  -8   5  133.99    8.90
  10   8  -5  144.09    8.40
 -10   8   5  139.99    7.40
 -10   8   5  136.59    7.30
   8  -8  -5  206.48    9.90
   8  -8  -5  219.78   10.70
  -8  -8   5  213.48   11.30
  -8  -8   5  191.78   10.00
   8   8  -5  194.58   10.30
  -8   8   5  203.68    9.20
  -8   8   5  183.98    9.40
  -6  -8   5  288.67   14.60
   6  -8  -5  295.07   13.20
   6  -8  -5  320.07   14.20
  -6  -8   5  289.97   13.60
  -6   8   5  298.37   12.70
  -6   8   5  302.87   13.20
   6   8  -5  292.87   13.80
  -4  -8   5  130.69    8.30
   4  -8  -5  137.79    7.00
  -4  -8   5  121.59    7.30
   4  -8  -5  130.29    7.70
   4   8  -5  123.19    7.40
  -4   8   5  134.19    6.50
  -4   8   5  124.69    6.90
   2  -8  -5  299.47   14.80
  -2  -8   5  321.37   15.40
   2  -8  -5  323.37   13.90
  -2  -8   5  315.67   14.40
  -2   8   5  329.17   14.00
   2   8  -5  341.87   14.70
  -2   8   5  309.37   13.20
   0  -8  -5  341.47   14.50
   0  -8   5  330.07   16.00
   0  -8  -5  330.87   15.40
   0  -8   5  343.47   15.20
   0   8   5  331.37   13.80
   0   8   5  351.36   14.80
   0   8  -5  327.67   15.00
  -2  -8  -5  378.76   16.10
  -2  -8  -5  392.06   17.40
   2  -8   5  378.76   16.40
  -2  -8  -5  378.86   17.10
   2  -8   5  366.16   17.20
  -2   8  -5  366.96   16.80
   2   8   5  373.66   16.00
   2   8   5  366.36   15.00
  -4  -8  -5   97.49    6.60
  -4  -8  -5  110.19    7.30
   4  -8   5  101.79    6.40
  -4  -8  -5  109.09    6.20
   4  -8   5  104.19    7.10
  -4   8  -5  101.49    6.60
   4   8   5  100.49    6.00
   4   8   5  100.89    5.60
  -6  -8  -5  223.98   10.80
  -6  -8  -5  178.68   10.70
  -6  -8  -5  198.98    9.80
   6  -8   5  209.78   11.30
   6  -8   5  196.08   10.30
   6   8   5  205.78   10.80
  -6   8  -5  198.48   10.50
   6   8   5  207.58    9.90
  -8  -8  -5  266.37   12.30
  -8  -8  -5  262.07   12.70
   8  -8   5  250.47   12.50
   8  -8   5  270.17   13.50
  -8  -8  -5  249.68   13.20
   8   8   5  258.67   12.00
   8   8   5  278.77   13.40
  -8   8  -5  255.07   12.70
 -10  -8  -5  114.09    8.10
  10  -8   5   99.19    7.20
  10  -8   5  100.09    6.80
 -10  -8  -5  119.79    7.10
  10   8   5  121.29    7.80
 -10   8  -5  100.59    7.10
  10   8   5  119.09    6.50
 -12  -8  -5  106.09    6.60
  12  -8   5   91.99    6.50
 -12  -8  -5  106.39    7.90
  12  -8   5   96.69    7.00
  12   8   5   85.79    5.60
  12   8   5  107.59    7.30
 -12   8  -5   92.99    7.10
 -14  -8  -5  281.67   13.30
 -14  -8  -5  284.37   15.40
  14  -8   5  274.77   13.90
  14  -8   5  294.57   14.90
 -14   8  -5  273.47   14.50
  14   8   5  321.97   15.30
  14   8   5  288.77   13.10
  16  -8   5  148.69    9.50
 -16  -8  -5  126.69    9.50
 -16   8  -5  119.09    8.60
  16   8   5  151.48    9.70
 -18  -8  -5   49.00    6.60
  18  -8   5   40.10    5.30
 -18   8  -5   36.50    5.30
  18   8   5   38.10    5.40
  20  -8   5   16.40    3.90
 -20  -8  -5   17.50    4.60
  20   8   5   19.50    4.10
 -20   8  -5   26.50    4.80
  22  -8   5   11.30    3.20
 -22  -8  -5   10.80    3.70
  22   8   5    8.50    3.40
 -22   8  -5   12.10    3.50
  23  -9  -5   31.50    4.60
 -23  -9   5   31.60    5.90
 -23   9   5   23.20    4.50
  23   9  -5   42.30    5.50
  21  -9  -5   23.70    3.90
 -21  -9   5   23.00    5.00
 -21   9   5   28.30    4.20
  21   9  -5   26.50    4.40
  19  -9  -5   69.09    7.60
  19  -9  -5   50.69    5.40
 -19  -9   5   60.89    7.80
  19   9  -5   65.19    6.30
 -19   9   5   60.79    6.10
 -17  -9   5    0.10    1.80
  17  -9  -5   -0.60    1.30
  17  -9  -5    0.30    1.40
  17  -9  -5    3.20    1.90
  17   9  -5    2.90    1.90
 -17   9   5    0.60    1.60
 -17   9   5    2.50    1.60
 -15  -9   5  111.59    8.60
  15  -9  -5   97.69    6.60
  15  -9  -5  107.99    6.90
  15  -9  -5   92.29    6.60
 -15   9   5  102.89    6.40
  15   9  -5   98.99    6.90
 -15   9   5  102.79    6.80
 -15   9   5   99.29    7.10
  13  -9  -5   83.29    5.60
 -13  -9   5   66.89    7.30
  13  -9  -5   69.49    5.40
  13  -9  -5   67.59    5.50
 -13   9   5   74.59    5.20
 -13   9   5   69.79    5.20
 -13   9   5   62.39    5.40
  13   9  -5   75.79    5.80
 -11  -9   5  107.79    8.20
  11  -9  -5  111.29    6.80
  11  -9  -5  113.99    7.30
  11  -9  -5  113.19    6.80
 -11   9   5  103.79    6.40
  11   9  -5  104.69    7.10
 -11   9   5  110.59    6.50
  -9  -9   5   58.39    6.30
   9  -9  -5   42.30    4.80
   9  -9  -5   52.19    4.20
  -9   9   5   52.89    4.20
  -9   9   5   45.00    3.90
   9   9  -5   51.49    5.20
   7  -9  -5   82.99    5.40
   7  -9  -5   81.49    5.90
  -7  -9   5   89.39    6.80
  -7   9   5   89.09    5.40
   7   9  -5   75.19    5.60
  -7   9   5   79.89    5.50
  -5  -9   5   28.40    3.90
   5  -9  -5   37.30    3.90
  -5  -9   5   37.30    5.10
   5  -9  -5   36.00    4.30
  -5   9   5   28.60    3.60
  -5   9   5   31.90    3.40
   5   9  -5   35.00    4.30
   3  -9  -5  149.49    8.10
  -3  -9   5  166.88    9.70
  -3  -9   5  149.69    8.60
   3  -9  -5  160.58    9.00
  -3   9   5  140.19    7.60
  -3   9   5  145.09    8.00
   3   9  -5  154.68    8.70
  -1  -9   5  304.67   14.70
   1  -9  -5  317.17   14.00
  -1  -9   5  319.27   15.60
   1  -9  -5  301.87   14.60
   1   9  -5  299.57   14.40
  -1   9   5  310.87   14.00
   1  -9   5  167.68   10.10
  -1  -9  -5  177.78    9.80
   1  -9   5  167.08    9.40
  -1  -9  -5  181.58    9.80
   1   9   5  172.78    8.80
  -1   9  -5  178.38    9.70
  -3  -9  -5  192.48   10.80
   3  -9   5  196.58   11.20
  -3  -9  -5  198.68   10.60
   3  -9   5  177.58   10.10
  -3   9  -5  207.98   10.80
   3   9   5  200.08    9.80
   5  -9   5   60.09    5.10
  -5  -9  -5   73.29    5.40
   5  -9   5   56.29    6.00
  -5  -9  -5   60.89    5.60
   5   9   5   53.09    4.40
  -5   9  -5   57.59    5.80
   5   9   5   58.49    5.60
   7  -9   5  150.28    9.40
  -7  -9  -5  150.48    8.70
   7  -9   5  138.19    8.60
  -7  -9  -5  148.39    9.40
   7   9   5  154.38    8.20
   7   9   5  159.38    9.20
  -7   9  -5  152.28    9.10
  -9  -9  -5   59.09    5.00
   9  -9   5   66.29    5.40
   9  -9   5   61.39    5.60
  -9  -9  -5   53.59    6.10
   9   9   5   63.69    6.30
  -9   9  -5   56.19    5.90
   9   9   5   56.99    4.50
  11  -9   5  114.69    8.00
  11  -9   5  110.19    7.30
 -11  -9  -5  105.79    8.00
 -11  -9  -5  109.19    7.00
 -11   9  -5   94.69    7.10
  11   9   5  100.59    6.40
  11   9   5  119.79    7.90
 -13  -9  -5    7.70    2.30
  13  -9   5    9.80    2.70
 -13  -9  -5    7.30    2.90
  13   9   5   12.40    3.10
 -13   9  -5    7.60    2.60
  13   9   5    5.90    1.90
  15  -9   5  113.19    8.20
 -15  -9  -5  115.29    9.10
 -15  -9  -5  126.79   12.80
  15   9   5  107.39    8.00
  15   9   5  112.39    6.70
 -15   9  -5  114.19    8.50
  17  -9   5   85.99    7.20
 -17  -9  -5   83.79    9.10
 -17   9  -5   70.79    7.80
  17   9   5   81.99    8.10
  19  -9   5   73.69    6.70
 -19  -9  -5   56.69    7.70
 -19   9  -5   80.19    8.40
  19   9   5   61.09    7.10
  21  -9   5    0.40    1.80
 -21  -9  -5    4.70    2.90
  21   9   5    3.90    3.00
 -21   9  -5    2.60    2.70
 -22 -10   5    3.70    3.20
  22  10  -5    4.00    2.50
 -22  10   5    3.60    2.50
  20 -10  -5   34.70    4.70
 -20 -10   5   37.50    6.10
  20  10  -5   32.40    4.70
 -20  10   5   24.40    4.10
  18 -10  -5   23.40    3.80
 -18 -10   5   17.50    4.30
  18  10  -5   21.90    3.80
 -18  10   5   17.40    3.40
  16 -10  -5    0.70    1.70
 -16 -10   5    1.70    2.20
  16 -10  -5    3.20    1.90
 -16  10   5   -0.40    1.60
  16  10  -5    5.70    2.40
 -16  10   5    3.00    1.80
  14 -10  -5   11.80    2.80
 -14 -10   5   13.00    3.50
  14 -10  -5   14.90    2.90
  14  10  -5    9.60    2.70
 -14  10   5   10.00    2.60
 -14  10   5    9.50    2.40
  12 -10  -5    9.90    2.60
 -12 -10   5   10.90    3.30
  12 -10  -5   13.30    2.80
  12  10  -5    5.00    2.40
 -12  10   5   10.90    2.60
 -12  10   5    6.60    2.10
 -10 -10   5    3.10    2.10
  10 -10  -5    3.80    1.70
  10 -10  -5    1.20    1.30
  10  10  -5    0.60    1.60
 -10  10   5    2.90    1.50
   8 -10  -5   19.30    3.40
   8 -10  -5   18.70    3.00
  -8 -10   5   17.80    3.80
  -8  10   5   18.70    3.10
   8  10  -5   15.20    3.10
   6 -10  -5  132.89    9.50
  -6 -10   5  132.59    9.50
   6 -10  -5  143.39    8.70
   6  10  -5  136.89    8.40
  -6  10   5  146.09    8.10
  -4 -10   5    6.30    2.30
   4 -10  -5    8.20    2.30
  -4  10   5    6.10    2.00
   4  10  -5    7.60    2.30
  -2 -10   5  215.58   12.20
   2 -10  -5  218.18   11.60
   2  10  -5  206.38   11.10
  -2  10   5  206.98   10.60
   0 -10  -5   55.19    5.70
   0 -10   5   49.90    5.90
   0  10   5   53.59    4.50
   0  10  -5   60.09    6.00
  -2 -10  -5   26.10    3.90
   2 -10   5   29.70    4.60
   2  10   5   27.40    3.60
  -2  10  -5   37.60    4.70
  -4 -10  -5    9.40    2.30
   4 -10   5   15.20    3.40
  -4 -10  -5    7.60    2.50
   4  10   5    5.70    1.90
  -4  10  -5    6.50    2.20
   6 -10   5  161.38   10.40
  -6 -10  -5  153.18    9.50
  -6 -10  -5  150.58    9.20
  -6  10  -5  159.08    9.50
   6  10   5  165.58   10.40
   6  10   5  176.48    9.30
   8 -10   5   29.80    4.60
  -8 -10  -5   28.80    4.70
  -8 -10  -5   39.10    4.70
   8  10   5   37.40    4.90
   8  10   5   39.00    4.30
  -8  10  -5   28.20    4.40
 -10 -10  -5    6.60    2.30
  10 -10   5    8.10    2.50
 -10 -10  -5    4.60    2.60
  10  10   5    6.30    2.00
 -10  10  -5    8.50    2.60
  10  10   5    8.00    2.70
  12 -10   5   38.80    5.30
 -12 -10  -5   42.30    5.00
 -12 -10  -5   39.80    5.60
  12  10   5   39.00    4.30
  12  10   5   43.00    5.50
 -12  10  -5   34.50    5.10
  14 -10   5   31.00    5.00
 -14 -10  -5   35.00    5.60
 -14 -10  -5   39.60    4.70
  14  10   5   36.60    4.20
 -14  10  -5   34.30    5.20
  14  10   5   39.80    5.30
 -16 -10  -5    7.70    3.40
  16 -10   5    8.50    3.00
  16  10   5   15.80    3.70
 -16  10  -5    9.30    3.10
  18 -10   5    2.40    2.40
 -18 -10  -5    6.40    3.50
 -18  10  -5    5.30    2.60
  18  10   5    6.20    3.10
  19  11  -5   98.29    7.80
 -17 -11   5    3.60    2.60
  17 -11  -5    4.80    2.40
  17  11  -5    7.40    3.00
  15 -11  -5   61.29    6.50
 -15 -11   5   69.79    8.10
  15  11  -5   66.79    6.80
 -15  11   5   59.69    5.90
  13 -11  -5   11.00    2.90
 -13 -11   5    4.80    2.50
 -13  11   5    7.60    2.30
  13  11  -5    3.20    2.30
 -11 -11   5  100.89    8.40
  11 -11  -5   88.79    7.00
  11  11  -5  101.29    7.30
 -11  11   5   87.99    6.30
   9 -11  -5   25.30    4.10
  -9 -11   5   29.60    5.20
   9  11  -5   26.80    4.20
  -9  11   5   20.50    3.30
  -7 -11   5  382.56   18.50
   7 -11  -5  368.36   17.50
  -7  11   5  297.47   15.10
   7  11  -5  345.87   16.80
  -5 -11   5  139.89    9.90
   5 -11  -5  127.19    8.60
  -5  11   5  139.09    8.20
   5  11  -5  132.69    8.60
   3 -11  -5  146.19    9.10
  -3 -11   5  135.79    9.50
   3  11  -5  126.69    8.60
  -3  11   5  123.79    7.80
   1 -11  -5  231.58   12.80
  -1 -11   5  227.58   13.20
  -1  11   5  222.48   11.40
   1  11  -5  241.68   12.60
   1 -11   5   99.79    7.90
  -1 -11  -5  105.99    7.40
  -1  11  -5   82.49    6.70
   1  11   5   91.39    6.40
  -3 -11  -5  161.68   10.10
   3 -11   5  189.08   11.60
  -3  11  -5  174.58   10.10
   3  11   5  173.18    9.60
   5 -11   5   30.70    5.00
  -5 -11  -5   26.50    4.20
  -5  11  -5   29.30    4.60
   5  11   5   24.50    3.70
  -7 -11  -5  248.68   13.40
   7 -11   5  253.87   13.90
   7  11   5  226.08   11.90
  -7  11  -5  260.97   13.90
   9 -11   5   61.19    7.10
  -9 -11  -5   50.89    5.80
   9  11   5   47.40    5.10
  -9  11  -5   55.99    6.40
 -11 -11  -5  158.88    9.90
  11 -11   5  176.08   11.20
  11  11   5  168.78    9.50
 -11  11  -5  169.48   10.80
  13 -11   5   65.49    7.30
 -13 -11  -5   62.19    6.50
  13  11   5   58.29    5.00
 -13  11  -5   59.79    7.20
  15 -11   5  111.49    8.90
 -15  11  -5  105.29    8.60
 -16 -12   5    8.40    3.40
  16 -12  -5    2.40    2.10
 -16  12   5    2.30    1.90
  16  12  -5    2.10    2.30
  14 -12  -5    0.20    1.80
 -14 -12   5    0.20    2.00
 -14  12   5    1.70    1.90
  14  12  -5    1.90    2.20
  12 -12  -5    8.40    2.90
 -12 -12   5   11.40    3.60
 -12  12   5    8.00    2.40
  12  12  -5    6.00    2.80
 -10 -12   5   -1.10    1.60
  10 -12  -5   -0.80    1.90
 -10  12   5    1.80    1.70
  10  12  -5    0.10    1.80
  -8 -12   5    0.20    1.50
   8 -12  -5   -0.20    1.60
   8  12  -5    1.80    2.00
  -8  12   5    1.30    1.60
   6 -12  -5    1.20    1.70
  -6 -12   5    2.00    2.10
   6  12  -5    1.40    1.90
  -6  12   5    2.80    1.80
   4 -12  -5    2.50    1.90
  -4 -12   5   -0.20    1.70
  -4  12   5    1.70    1.50
   4  12  -5    4.20    2.40
  -2 -12   5    0.20    1.70
   2 -12  -5    0.10    1.40
   2  12  -5    0.40    1.70
  -2  12   5    1.80    1.60
   0 -12  -5    9.90    3.10
   0 -12   5   12.30    3.60
   0  12   5   10.60    2.70
   0  12  -5    9.00    2.90
   2 -12   5    6.30    2.70
  -2 -12  -5    4.00    2.30
   2  12   5    6.00    2.20
  -2  12  -5    7.50    2.70
  -4 -12  -5    9.60    3.00
   4 -12   5   11.00    3.40
   4  12   5   10.10    2.70
  -4  12  -5   10.10    3.00
   6 -12   5    0.30    1.70
  -6 -12  -5   -0.30    1.50
   6  12   5    1.00    1.50
  -6  12  -5    0.90    1.90
   8 -12   5    9.20    3.10
  -8 -12  -5   17.20    3.60
  -8  12  -5   16.30    3.80
   8  12   5   13.90    3.00
  10 -12   5   -0.20    1.60
 -10 -12  -5    2.20    2.00
  10  12   5    0.40    1.60
 -10  12  -5    0.70    2.10
  12 -12   5    2.70    2.20
 -12 -12  -5    0.10    1.40
 -12  12  -5    3.00    2.20
  12  12   5   -0.40    1.60
  11 -13  -5  127.39    9.70
 -11 -13   5  139.39   11.00
 -11  13   5  108.49    8.00
  11  13  -5  150.58   10.00
  -9 -13   5   62.89    8.00
   9 -13  -5   55.39    6.80
  -9  13   5   49.50    5.90
   9  13  -5   58.09    6.50
   7 -13  -5   63.29    7.20
  -7 -13   5   66.49    8.10
  -7  13   5   46.80    5.70
   7  13  -5   62.09    6.80
  -5 -13   5   36.70    6.00
   5 -13  -5   19.30    4.10
  -5  13   5   29.20    4.30
   5  13  -5   29.50    4.90
   3 -13  -5   87.79    7.80
  -3 -13   5   88.79    8.30
  -3  13   5   92.39    6.90
   3  13  -5  104.89    8.00
  -1 -13   5  145.79   10.60
   1 -13  -5  143.99   10.10
   1  13  -5  151.98   10.00
  -1  13   5  130.19    8.50
  -1 -13  -5   80.39    8.10
   1 -13   5   67.09    8.00
   1  13   5   71.19    6.10
  -1  13  -5   61.29    7.00
   3 -13   5   56.59    7.50
  -3 -13  -5   72.69    7.80
  -3  13  -5   71.39    7.70
   3  13   5   62.79    6.50
   5 -13   5   30.30    5.40
  -5 -13  -5   24.20    4.50
  -5  13  -5   25.60    4.60
   5  13   5   29.00    4.40
  -7 -13  -5  151.78   10.40
   7 -13   5  159.18   11.20
  -7  13  -5  147.89   10.40
   7  13   5  141.59    9.20
  -9  13  -5   49.99    6.70
   9  13   5   49.80    5.80
  30   0  -6    5.00    3.30
 -30   0   6    3.10    2.50
 -28   0   6    9.00    3.40
  28   0  -6    9.70    3.40
  26   0  -6  100.19    8.20
 -24   0   6   24.40    4.30
  24   0  -6   13.80    3.40
  22   0  -6  101.69    7.60
 -22   0   6   95.19    7.20
  20   0  -6   99.39    6.10
  20   0  -6  100.59    7.20
 -20   0   6  112.19    7.60
  18   0  -6  352.96   15.40
 -18   0   6  383.46   17.60
  18   0  -6  377.86   17.00
  16   0  -6   11.10    2.40
 -16   0   6   14.00    2.00
 -16   0   6   14.60    2.80
  16   0  -6   14.40    1.70
  16   0  -6   14.30    2.20
  14   0  -6  132.59    6.00
 -14   0   6  118.59    7.00
 -14   0   6  112.99    5.70
  14   0  -6  120.49    6.40
  14   0  -6  124.99    7.40
  12   0  -6  734.63   27.40
 -12   0   6  678.23   27.30
  12   0  -6  717.53   27.40
 -12   0   6  674.93   25.70
  12   0  -6  714.63   28.80
 -10   0   6  901.61   33.80
  10   0  -6  905.31   33.50
  10   0  -6  881.61   33.20
  10   0  -6  900.61   34.70
   8   0  -6  679.63   26.40
   8   0  -6  652.53   25.40
  -8   0   6  617.94   24.30
   8   0  -6  665.23   24.80
  -8   0   6  646.34   24.20
   6   0  -6  150.88    7.30
   6   0  -6  162.18    6.60
  -6   0   6  171.98    7.20
  -6   0   6  157.98    7.60
   6   0  -6  171.48    8.10
   4   0  -6 1623.94   58.49
   4   0  -6 1656.33   59.59
   4   0  -6 1592.34   59.99
  -4   0   6 1597.94   59.79
  -4   0   6 1705.53   60.69
  -2   0   6 1116.29   41.00
   2   0  -6 1093.49   39.70
   2   0  -6 1104.29   40.90
  -2   0   6 1078.09   39.80
   0   0   6  572.64   21.30
   0   0  -6  503.65   18.90
   0   0   6  584.84   22.60
   0   0  -6  516.75   20.10
   0   0  -6  532.25   21.10
   2   0   6 2419.56   86.59
  -2   0  -6 2172.18   82.49
  -2   0  -6 2338.37   81.49
   2   0   6 2404.36   87.99
  -2   0  -6 2197.88   80.29
   4   0   6 1127.19   41.20
   4   0   6 1136.39   42.40
  -4   0  -6 1090.49   41.50
  -4   0  -6 1062.29   39.50
  -4   0  -6 1097.59   40.40
  -6   0  -6  110.99    6.70
  -6   0  -6  113.89    5.70
   6   0   6  107.29    5.90
   6   0   6  114.29    5.10
  -8   0  -6 1328.87   50.49
   8   0   6 1333.97   49.60
   8   0   6 1233.48   47.80
   8   0   6 1349.47   48.70
  -8   0  -6 1401.16   52.19
  10   0   6  571.64   22.10
 -10   0  -6  590.44   24.30
 -10   0  -6  563.04   22.40
  10   0   6  603.04   22.70
  10   0   6  530.45   23.60
 -12   0  -6  326.37   13.10
  12   0   6  307.37   14.40
  12   0   6  306.47   13.20
 -12   0  -6  296.47   14.90
 -14   0  -6   97.59    7.30
  14   0   6  106.49    7.00
  14   0   6   98.19    5.80
 -14   0  -6  108.79    5.60
 -16   0  -6  770.02   33.30
 -16   0  -6  818.92   31.00
  16   0   6  839.92   33.00
  16   0   6  768.12   30.90
  18   0   6  209.08   11.70
 -18   0  -6  204.08   12.10
 -20   0  -6  178.38   11.40
  20   0   6  199.18   11.60
 -22   0  -6   78.89    8.40
  22   0   6   76.89    7.60
  24   0   6    7.40    2.90
 -24   0  -6    6.30    3.40
  26   0   6    9.50    3.40
 -26   0  -6    1.00    3.20
 -29  -1   6   21.60    4.60
  29  -1  -6   21.90    4.70
 -29   1   6   18.00    4.60
  29   1  -6   20.40    4.70
  27  -1  -6    9.00    3.20
 -27  -1   6    6.60    2.80
  27   1  -6    4.90    2.90
 -27   1   6    7.60    2.90
 -25  -1   6    3.50    2.30
  25  -1  -6    7.90    2.70
  25   1  -6   10.10    3.20
  25   1  -6    9.50    2.70
 -25   1   6    3.10    2.40
 -23  -1   6    6.90    2.40
  23  -1  -6    6.50    2.40
  23   1  -6   11.20    2.70
  23   1  -6    7.10    2.60
 -23   1   6    7.10    2.40
 -21  -1   6   39.40    5.30
  21  -1  -6   35.00    4.90
  21   1  -6   35.50    4.90
 -21   1   6   38.00    5.10
  21   1  -6   33.40    3.90
  19  -1  -6   35.50    4.50
 -19  -1   6   32.00    4.30
  19   1  -6   42.20    4.20
  19   1  -6   42.20    5.00
 -19   1   6   31.60    4.40
 -17  -1   6    1.40    1.40
  17  -1  -6   -0.20    1.10
 -17   1   6    0.70    1.10
  17   1  -6   -0.10    1.00
  17   1  -6    0.40    1.00
 -15  -1   6   21.10    3.30
  15  -1  -6   24.90    2.50
  15  -1  -6   19.80    3.20
 -15  -1   6   28.30    2.80
 -15   1   6   21.20    2.40
  15   1  -6   24.10    3.30
  15   1  -6   25.00    2.00
  15   1  -6   21.90    2.70
 -15   1   6   23.00    3.40
 -13  -1   6   89.59    5.70
  13  -1  -6   89.49    4.70
  13  -1  -6   83.89    5.70
 -13  -1   6   83.69    4.60
  13  -1  -6   85.89    4.60
  13   1  -6   93.29    5.80
  13   1  -6   86.29    4.80
 -13   1   6   77.59    4.40
 -13   1   6   85.49    5.70
  13   1  -6   84.89    4.50
 -11  -1   6    4.90    1.40
  11  -1  -6    5.40    1.70
 -11  -1   6    6.70    1.80
  11  -1  -6    7.90    1.40
 -11  -1   6    5.80    1.50
  11  -1  -6    8.60    1.40
  11   1  -6    7.40    1.40
 -11   1   6    9.70    1.60
  11   1  -6    7.50    1.80
  11   1  -6    6.20    1.20
   9  -1  -6   12.00    1.70
  -9  -1   6   16.70    2.20
   9  -1  -6   11.40    1.40
   9  -1  -6   11.80    2.10
  -9  -1   6    9.30    1.70
   9   1  -6   13.60    2.20
   9   1  -6   11.30    1.50
  -9   1   6   10.70    1.70
   9   1  -6   13.70    1.80
   7  -1  -6   64.59    4.40
  -7  -1   6   56.59    3.60
   7  -1  -6   66.89    3.80
  -7  -1   6   68.69    4.10
   7  -1  -6   63.39    3.10
  -7   1   6   65.29    3.90
   7   1  -6   67.59    3.40
   7   1  -6   56.29    3.70
   7   1  -6   65.59    4.20
   5  -1  -6    5.40    0.70
  -5  -1   6    5.80    1.50
  -5  -1   6    6.40    1.20
   5  -1  -6    4.70    1.30
   5  -1  -6    4.30    1.10
   5   1  -6    8.20    1.10
   5   1  -6    6.60    1.40
   5   1  -6    6.20    1.30
  -5   1   6    6.10    0.90
  -5   1   6    5.00    1.20
  -3  -1   6  116.69    5.80
   3  -1  -6   98.69    5.30
  -3  -1   6  114.09    5.20
  -3   1   6  110.39    5.60
   3   1  -6  110.19    4.70
  -3   1   6  106.79    4.40
   3   1  -6  103.59    5.50
   1  -1  -6   14.00    2.40
  -1  -1   6   19.90    2.50
  -1  -1   6   19.90    1.60
   1  -1  -6   14.40    1.80
   1   1  -6   16.30    1.30
   1   1  -6   15.20    2.00
  -1   1   6   18.40    2.40
   1  -1   6  258.17   10.70
  -1  -1  -6  274.47   11.20
  -1  -1  -6  267.97   12.20
   1  -1   6  272.07   11.50
  -1   1  -6  254.77   10.30
   1   1   6  274.97   11.50
  -1   1  -6  260.77   11.40
  -1   1  -6  262.27   11.70
   3  -1   6  592.44   21.50
  -3  -1  -6  607.24   23.60
  -3  -1  -6  535.85   21.10
   3  -1   6  553.94   22.30
  -3  -1  -6  596.04   22.50
  -3   1  -6  562.74   21.70
   3   1   6  549.95   22.20
  -3   1  -6  599.54   23.20
  -3   1  -6  585.14   22.70
   5  -1   6  109.59    5.90
  -5  -1  -6   99.19    5.10
  -5  -1  -6   95.99    6.10
   5  -1   6  104.79    5.10
   5   1   6  108.49    5.70
  -5   1  -6   88.49    4.50
  -5   1  -6   95.99    5.20
  -5   1  -6   95.79    5.90
   7  -1   6   25.40    3.00
  -7  -1  -6   25.50    3.60
   7  -1   6   28.60    3.30
  -7  -1  -6   32.00    2.50
   7  -1   6   32.40    2.40
  -7   1  -6   31.20    2.40
   7   1   6   35.20    3.30
  -7   1  -6   23.20    2.70
  -7   1  -6   28.50    3.80
   9  -1   6   51.29    3.90
  -9  -1  -6   47.80    3.30
   9  -1   6   46.90    4.60
  -9  -1  -6   54.79    4.80
   9  -1   6   45.50    3.10
  -9   1  -6   50.99    3.50
   9   1   6   49.90    4.30
  -9   1  -6   51.79    4.60
   9   1   6   50.79    3.70
  11  -1   6   61.99    4.40
 -11  -1  -6   63.99    5.50
 -11  -1  -6   64.29    3.80
  11  -1   6   61.19    4.90
  11  -1   6   66.39    4.00
  11   1   6   59.79    4.30
 -11   1  -6   55.29    3.70
  11   1   6   59.49    5.00
 -11   1  -6   57.39    5.20
  13  -1   6   17.60    2.90
 -13  -1  -6   11.60    3.10
  13  -1   6   11.20    2.00
  13  -1   6   15.90    2.50
 -13  -1  -6   14.80    2.00
 -13   1  -6   13.40    3.10
  13   1   6   11.00    2.10
 -13   1  -6   12.90    1.90
  13   1   6   13.60    2.90
  15  -1   6   43.20    4.10
 -15  -1  -6   41.30    5.40
  15  -1   6   40.10    3.40
 -15  -1  -6   34.50    2.80
  15  -1   6   35.00    4.30
 -15   1  -6   28.30    4.60
  15   1   6   34.60    3.60
  15   1   6   39.30    4.80
 -15   1  -6   33.90    2.80
 -17  -1  -6   58.99    7.00
  17  -1   6   55.49    5.70
 -17   1  -6   71.59    7.40
  17   1   6   59.09    6.10
 -19  -1  -6   38.10    5.50
  19  -1   6   37.60    4.90
  19   1   6   41.10    5.40
 -19   1  -6   37.20    5.50
  21  -1   6   10.50    3.00
 -21  -1  -6    6.10    3.10
  21   1   6   15.60    3.70
 -21   1  -6   14.30    3.90
  23  -1   6   11.20    3.20
 -23  -1  -6    6.70    3.40
  23   1   6   13.30    3.50
 -23   1  -6   18.30    4.30
  25  -1   6    2.20    2.30
 -25  -1  -6    1.90    3.10
  25   1   6    3.30    2.60
 -25   1  -6    7.90    3.50
 -27  -1  -6   -2.90    2.60
  27  -1   6    2.00    2.40
  27   1   6    0.70    2.40
 -27   1  -6    4.60    3.50
 -30  -2   6   24.80    5.40
  30  -2  -6   23.90    5.20
  30   2  -6   43.90    6.80
 -30   2   6   20.50    4.90
 -28  -2   6    6.70    2.80
  28  -2  -6   10.90    3.50
  28   2  -6    7.30    2.60
 -28   2   6    9.80    3.50
  28   2  -6   11.80    3.60
  26  -2  -6   29.20    4.80
 -26  -2   6   18.90    4.10
  26   2  -6   20.40    3.70
  26   2  -6   29.00    4.90
 -26   2   6   20.70    4.10
 -24  -2   6    5.10    2.50
  24  -2  -6    5.50    2.30
  24   2  -6    0.90    1.70
  24   2  -6    3.00    1.70
 -24   2   6    3.80    2.10
  22  -2  -6   15.50    3.30
 -22  -2   6   14.70    3.30
 -22   2   6   18.80    3.50
  22   2  -6   19.30    3.70
  22   2  -6   16.90    3.00
  20  -2  -6    7.70    2.30
 -20  -2   6    6.50    2.10
  20   2  -6    4.70    2.10
 -20   2   6    6.50    2.50
  20   2  -6    8.10    2.00
  18  -2  -6  851.61   33.90
 -18  -2   6  791.42   32.50
  18   2  -6  829.02   33.60
 -18   2   6  819.32   32.80
  18   2  -6  807.92   32.10
  16  -2  -6   72.89    5.60
  16  -2  -6   81.19    4.30
 -16  -2   6   80.29    5.60
 -16  -2   6   79.79    4.70
  16   2  -6   73.39    5.40
  16   2  -6   71.79    4.00
 -16   2   6   77.19    5.80
 -16   2   6   73.19    4.30
  16   2  -6   78.89    4.90
  14  -2  -6  141.39    8.20
  14  -2  -6  140.29    6.70
 -14  -2   6  147.99    8.00
 -14  -2   6  137.69    7.70
 -14  -2   6  125.79    6.70
 -14   2   6  148.49    8.30
  14   2  -6  149.99    8.10
  14   2  -6  143.19    7.20
  14   2  -6  149.88    6.90
 -14   2   6  143.69    6.60
 -12  -2   6  113.69    6.50
  12  -2  -6  107.69    6.60
 -12  -2   6  117.79    5.90
 -12  -2   6  101.99    6.30
  12  -2  -6  118.19    5.70
  12   2  -6  109.19    6.50
  12   2  -6  117.09    5.80
 -12   2   6  118.29    5.70
  12   2  -6  107.19    5.70
 -10  -2   6  305.37   13.60
 -10  -2   6  313.57   13.10
  10  -2  -6  318.87   14.10
 -10  -2   6  298.07   13.50
  10  -2  -6  300.57   12.90
  10   2  -6  328.67   12.90
  10   2  -6  312.77   13.80
 -10   2   6  330.17   12.90
  10   2  -6  319.07   13.20
  -8  -2   6  462.75   18.70
  -8  -2   6  461.75   18.90
   8  -2  -6  422.66   18.00
   8  -2  -6  454.65   19.00
  -8   2   6  492.15   18.60
   8   2  -6  472.25   18.30
   8   2  -6  462.75   18.50
   8   2  -6  469.45   17.80
   6  -2  -6  446.76   17.90
   6  -2  -6  424.56   18.40
  -6  -2   6  449.95   18.20
  -6  -2   6  444.86   18.10
   6   2  -6  463.35   18.30
   6   2  -6  459.55   18.20
  -6   2   6  467.35   18.00
   6   2  -6  456.85   17.40
  -4  -2   6  274.77   11.40
   4  -2  -6  258.77   11.30
   4  -2  -6  231.08   10.60
  -4  -2   6  257.47   11.50
  -4   2   6  287.97   11.50
   4   2  -6  261.17   10.20
   4   2  -6  251.17   11.00
   4   2  -6  249.58   10.70
  -4   2   6  261.67   10.10
  -2  -2   6  666.23   25.40
  -2  -2   6  612.34   24.80
   2  -2  -6  640.14   24.50
  -2   2   6  678.03   25.20
   2   2  -6  647.04   23.80
   2   2  -6  611.54   24.70
   0  -2   6 2153.18   78.89
   0  -2  -6 2181.88   77.89
   0  -2   6 2262.37   79.59
   0  -2  -6 2042.90   76.59
   0   2  -6 2154.08   77.09
   0   2  -6 1993.00   77.09
   0   2  -6 2122.99   75.99
   0   2   6 2097.59   79.19
  -2  -2  -6  583.34   23.40
   2  -2   6  593.04   22.70
   2  -2   6  555.74   22.10
  -2  -2  -6  526.35   21.80
  -2   2  -6  583.44   21.40
  -2   2  -6  577.74   22.50
   2   2   6  573.84   22.40
  -2   2  -6  543.85   22.30
   4  -2   6  367.46   14.90
  -4  -2  -6  334.77   14.60
  -4  -2  -6  367.26   16.10
   4  -2   6  384.06   15.60
  -4   2  -6  380.06   15.40
   4   2   6  368.26   15.20
  -4   2  -6  371.56   15.20
  -4   2  -6  359.16   14.40
   6  -2   6  295.77   12.80
   6  -2   6  310.47   12.40
   6  -2   6  286.37   12.80
  -6  -2  -6  305.47   13.90
  -6  -2  -6  289.87   12.30
  -6   2  -6  300.17   12.70
  -6   2  -6  282.47   12.10
   6   2   6  283.17   12.50
  -6   2  -6  295.57   13.10
   8  -2   6  996.20   37.30
  -8  -2  -6  949.21   40.00
  -8  -2  -6  993.50   38.00
   8  -2   6  964.50   36.90
   8  -2   6  974.30   37.70
  -8   2  -6 1042.70   39.20
   8   2   6  938.51   38.10
  -8   2  -6 1034.90   38.10
  -8   2  -6 1032.20   38.40
   8   2   6 1009.00   37.00
  10  -2   6  116.69    6.70
 -10  -2  -6  103.99    5.70
 -10  -2  -6  104.29    7.40
  10  -2   6  100.79    6.20
  10  -2   6  112.19    5.90
 -10   2  -6  118.69    7.20
  10   2   6  116.49    6.10
 -10   2  -6  113.39    6.20
  10   2   6  106.19    7.00
 -10   2  -6  118.29    6.10
 -12  -2  -6 1119.19   44.70
 -12  -2  -6 1152.88   42.30
  12  -2   6 1083.39   41.40
  12  -2   6 1060.79   41.40
  12  -2   6 1124.49   42.40
 -12   2  -6 1154.38   42.60
  12   2   6 1125.49   41.30
  12   2   6 1063.59   42.80
 -12   2  -6 1083.99   43.90
 -14  -2  -6   34.30    2.80
  14  -2   6   35.60    3.10
 -14  -2  -6   38.70    5.40
  14  -2   6   35.40    3.70
  14  -2   6   32.30    4.00
 -14   2  -6   37.40    4.90
 -14   2  -6   40.70    3.20
  14   2   6   35.20    3.60
  14   2   6   28.60    4.00
  16  -2   6  151.48    8.90
 -16  -2  -6  128.59    9.20
  16  -2   6  148.29    7.80
  16  -2   6  155.48    8.20
 -16   2  -6  148.09    7.10
 -16   2  -6  137.69    9.00
  16   2   6  151.48    7.90
  16   2   6  154.38    9.40
  18  -2   6   97.59    6.90
  18  -2   6   83.49    5.80
 -18  -2  -6   88.99    7.70
  18   2   6   92.19    7.10
 -18   2  -6   81.49    7.00
  20  -2   6  247.88   13.10
 -20  -2  -6  201.88   12.70
  20   2   6  223.48   13.00
 -20   2  -6  213.38   12.40
 -22  -2  -6   43.10    6.60
  22  -2   6   46.60    5.80
 -22   2  -6   32.10    5.40
  22   2   6   40.00    5.70
 -24  -2  -6   10.00    3.50
  24  -2   6   16.50    3.70
 -24   2  -6   16.20    4.30
  24   2   6   11.00    3.50
  26  -2   6   15.50    4.30
 -26  -2  -6   19.00    5.00
  26   2   6   18.60    4.40
 -26   2  -6   22.00    5.00
 -29  -3   6    2.00    2.70
 -29  -3   6    7.00    3.40
  29  -3  -6    1.40    2.60
  29   3  -6    2.90    2.30
 -29   3   6    4.60    3.00
  29   3  -6    6.90    3.00
 -27  -3   6    2.90    2.50
  27  -3  -6    7.60    3.20
 -27  -3   6    4.70    2.80
  27   3  -6    6.50    2.40
  27   3  -6    6.00    2.70
 -27   3   6   12.70    3.60
 -25  -3   6   10.10    3.40
 -25  -3   6   22.30    4.20
  25  -3  -6   10.60    3.30
  25   3  -6   17.20    3.20
 -25   3   6   19.10    4.20
  25   3  -6   18.50    4.00
  23  -3  -6   36.70    5.20
 -23  -3   6   34.10    4.90
 -23  -3   6   36.30    5.20
  23   3  -6   39.40    5.40
  23   3  -6   37.30    4.40
 -23   3   6   25.40    4.50
 -21  -3   6    5.70    2.00
 -21  -3   6    7.80    2.70
  21  -3  -6    8.50    2.60
  21   3  -6   12.10    2.50
 -21   3   6   10.30    2.70
  21   3  -6    7.60    2.40
 -19  -3   6  189.28   10.80
 -19  -3   6  183.38   10.30
  19  -3  -6  179.38   10.60
  19   3  -6  187.38    9.50
 -19   3   6  198.88   10.80
  19   3  -6  196.18   10.60
 -17  -3   6  213.08   11.20
  17  -3  -6  210.78   11.30
 -17  -3   6  207.78   10.80
  17  -3  -6  219.08    9.70
  17   3  -6  210.68   10.20
  17   3  -6  208.08   10.90
 -17   3   6  201.08   11.10
 -15  -3   6   59.49    4.60
  15  -3  -6   65.29    3.90
 -15  -3   6   58.09    3.90
 -15  -3   6   59.69    5.00
  15  -3  -6   64.69    5.10
 -15   3   6   53.89    4.90
 -15   3   6   54.29    3.60
  15   3  -6   62.99    3.90
  15   3  -6   57.49    4.10
  15   3  -6   55.89    4.60
  13  -3  -6  175.78    8.00
  13  -3  -6  180.08    9.30
 -13  -3   6  161.48    9.00
 -13  -3   6  174.68    8.70
 -13  -3   6  165.08    8.00
 -13   3   6  171.28    7.80
  13   3  -6  159.48    8.70
  13   3  -6  170.68    8.10
  13   3  -6  170.78    8.10
 -11  -3   6  133.29    7.40
  11  -3  -6  149.39    7.00
  11  -3  -6  141.89    7.90
 -11  -3   6  139.59    7.00
 -11  -3   6  154.88    7.90
  11   3  -6  141.49    7.10
  11   3  -6  139.49    7.10
  11   3  -6  147.09    7.60
 -11   3   6  146.89    6.90
   9  -3  -6   68.69    4.60
   9  -3  -6   50.49    3.50
  -9  -3   6   52.69    3.90
  -9  -3   6   68.59    4.20
  -9  -3   6   53.69    4.00
   9   3  -6   52.79    3.50
   9   3  -6   61.39    4.00
   9   3  -6   48.70    3.70
  -9   3   6   52.39    3.50
   7  -3  -6  120.19    6.80
  -7  -3   6  124.69    6.80
  -7  -3   6  133.39    6.70
   7  -3  -6  121.49    6.20
   7   3  -6  126.89    6.10
  -7   3   6  126.39    6.20
   7   3  -6  117.99    6.20
   7   3  -6  129.69    6.60
  -5  -3   6  637.44   24.50
   5  -3  -6  605.34   24.60
  -5  -3   6  611.54   24.50
   5  -3  -6  640.54   25.10
  -5   3   6  608.54   22.90
   5   3  -6  642.94   24.20
  -5   3   6  643.44   24.10
   5   3  -6  627.84   25.10
   5   3  -6  653.43   24.50
   3  -3  -6  644.54   24.80
  -3  -3   6  683.13   26.30
  -3  -3   6  676.13   26.40
  -3   3   6  673.13   26.00
   3   3  -6  649.24   24.40
   3   3  -6  621.64   25.20
   1  -3  -6  380.36   15.50
  -1  -3   6  401.76   16.50
  -1  -3   6  417.76   16.90
   1  -3  -6  355.86   16.60
  -1   3   6  398.66   16.30
   1   3  -6  393.86   15.10
  -1  -3  -6  650.83   25.40
   1  -3   6  646.54   25.00
  -1  -3  -6  632.64   26.50
   1  -3   6  620.34   24.60
  -1   3  -6  685.13   25.10
  -1   3  -6  605.04   25.80
  -1   3  -6  706.03   25.70
   1   3   6  633.94   24.50
   3  -3   6  270.47   11.60
  -3  -3  -6  231.78   11.90
  -3  -3  -6  255.57   10.90
   3  -3   6  252.97   11.20
   3   3   6  246.38   11.10
  -3   3  -6  258.77   11.30
  -3   3  -6  245.78   11.40
  -3   3  -6  258.37   10.70
  -5  -3  -6  321.77   12.50
  -5  -3  -6  322.77   13.60
   5  -3   6  331.27   13.90
   5  -3   6  348.07   14.40
  -5  -3  -6  325.67   15.00
   5  -3   6  318.27   13.90
  -5   3  -6  324.47   14.00
   5   3   6  328.17   13.90
  -5   3  -6  328.97   14.10
  -5   3  -6  322.87   13.40
  -7  -3  -6  442.56   19.40
   7  -3   6  432.46   17.60
   7  -3   6  417.76   17.80
   7  -3   6  427.16   17.80
  -7  -3  -6  442.16   17.80
  -7   3  -6  437.06   18.20
   7   3   6  437.66   17.50
  -7   3  -6  447.96   18.50
  -7   3  -6  429.06   17.70
   9  -3   6  103.39    5.70
   9  -3   6   98.19    6.00
   9  -3   6  102.79    6.00
  -9  -3  -6   96.39    7.10
  -9  -3  -6   95.69    5.50
  -9   3  -6  106.19    5.80
   9   3   6  100.49    6.70
  -9   3  -6  109.39    6.50
  -9   3  -6  103.59    6.00
   9   3   6   95.39    5.50
 -11  -3  -6  207.88   11.40
 -11  -3  -6  202.98    9.30
  11  -3   6  194.08    9.60
  11  -3   6  193.48    9.30
  11  -3   6  193.18    9.20
 -11   3  -6  209.48   10.50
 -11   3  -6  192.58    9.80
  11   3   6  172.98    8.80
 -11   3  -6  210.58    9.80
  11   3   6  193.18   10.60
  13  -3   6  280.57   13.60
 -13  -3  -6  328.47   13.40
 -13  -3  -6  283.07   15.40
  13  -3   6  293.97   13.40
  13  -3   6  287.67   13.20
 -13   3  -6  311.87   14.30
 -13   3  -6  326.97   13.80
  13   3   6  318.17   13.10
 -13   3  -6  312.77   14.90
  13   3   6  297.07   14.50
  15  -3   6  210.38   10.00
 -15  -3  -6  212.08    9.50
  15  -3   6  213.88   10.70
 -15  -3  -6  200.78   11.90
  15  -3   6  210.88   10.20
 -15   3  -6  196.38   11.20
 -15   3  -6  214.08    9.90
  15   3   6  188.18    9.50
  15   3   6  195.28   11.20
  17  -3   6   43.30    4.10
  17  -3   6   51.79    5.40
 -17  -3  -6   57.49    6.80
  17   3   6   60.39    6.40
 -17   3  -6   45.70    5.80
  19  -3   6   47.30    4.30
  19  -3   6   42.10    5.10
 -19  -3  -6   33.80    5.50
 -19   3  -6   47.90    6.00
  19   3   6   40.10    5.40
 -21  -3  -6   90.79    8.40
  21  -3   6  100.09    7.20
  21  -3   6  126.29    8.50
  21   3   6  113.69    8.60
 -21   3  -6   97.99    8.00
  23  -3   6   41.60    5.70
 -23  -3  -6   34.40    6.00
  23   3   6   33.40    5.50
 -23   3  -6   37.40    5.80
 -25  -3  -6    6.50    3.30
  25  -3   6   10.80    3.30
 -25   3  -6    5.70    3.20
  25   3   6   12.70    3.80
  28  -4  -6    0.70    1.90
 -28  -4   6    0.10    2.30
 -28  -4   6    0.80    2.10
  28   4  -6   -1.40    1.80
 -28   4   6    5.50    2.70
  28   4  -6    5.00    2.30
 -26  -4   6   39.20    6.00
 -26  -4   6   28.70    5.10
  26  -4  -6   26.30    4.90
  26   4  -6   34.20    5.30
 -26   4   6   23.50    4.70
  26   4  -6   26.20    4.10
  24  -4  -6    5.80    2.70
 -24  -4   6    7.50    2.70
 -24  -4   6    9.20    3.10
 -24   4   6    6.70    2.80
  24   4  -6    6.80    2.60
  24   4  -6    5.60    2.20
 -22  -4   6   77.79    6.50
 -22  -4   6   82.59    7.20
  22  -4  -6   66.39    7.20
 -22   4   6   67.69    6.20
  22   4  -6   77.39    5.70
  22   4  -6   80.49    6.60
 -20  -4   6    3.20    2.10
  20  -4  -6    1.30    1.50
 -20  -4   6   -0.10    1.50
  20   4  -6    6.40    2.10
 -20   4   6    3.30    2.00
  20   4  -6    5.50    1.70
 -18  -4   6   30.90    4.20
  18  -4  -6   31.60    4.40
 -18  -4   6   35.80    4.80
  18   4  -6   33.90    3.80
  18   4  -6   33.60    4.20
 -18   4   6   31.60    4.60
 -16  -4   6    3.60    1.50
 -16  -4   6    1.20    1.20
  16  -4  -6    1.10    0.90
 -16  -4   6    2.30    1.60
  16  -4  -6    0.80    1.20
  16   4  -6    2.10    1.40
  16   4  -6    2.00    1.30
  16   4  -6    2.00    1.10
 -16   4   6    3.70    1.20
 -16   4   6    6.60    2.20
 -14  -4   6  127.09    7.80
  14  -4  -6  129.49    6.70
  14  -4  -6  134.09    7.90
 -14  -4   6  134.99    6.70
 -14  -4   6  116.49    7.00
  14   4  -6  129.59    6.90
  14   4  -6  132.99    7.00
 -14   4   6  125.39    7.80
  14   4  -6  136.09    7.50
 -14   4   6  132.19    6.30
  12  -4  -6    8.30    1.60
 -12  -4   6    8.80    2.10
 -12  -4   6   12.10    2.30
  12  -4  -6    9.20    2.20
 -12  -4   6   13.10    2.20
  12   4  -6   12.90    2.20
  12   4  -6   11.10    2.00
 -12   4   6   12.50    1.90
  12   4  -6   12.50    2.10
 -10  -4   6  122.89    6.50
  10  -4  -6  129.99    6.60
 -10  -4   6  116.69    6.40
 -10  -4   6  127.19    7.20
  10  -4  -6  121.29    7.20
  10   4  -6  123.49    6.60
 -10   4   6  119.59    6.20
  10   4  -6  122.59    6.50
  10   4  -6  135.09    7.00
   8  -4  -6  307.87   13.50
  -8  -4   6  303.57   13.90
  -8  -4   6  300.47   13.30
  -8  -4   6  310.47   13.10
   8  -4  -6  325.87   14.30
  -8   4   6  319.97   13.00
   8   4  -6  309.47   13.90
   8   4  -6  322.77   13.30
   8   4  -6  321.87   13.40
  -6  -4   6  109.29    6.00
   6  -4  -6  108.09    4.70
  -6  -4   6  103.89    6.00
   6  -4  -6  105.79    5.80
   6  -4  -6  104.19    6.00
   6   4  -6  107.89    6.20
   6   4  -6  101.49    5.40
  -6   4   6  102.29    5.50
   6   4  -6  103.49    5.60
  -6   4   6   98.89    4.50
   4  -4  -6  104.59    5.70
   4  -4  -6  104.19    4.50
  -4  -4   6   98.29    5.70
  -4  -4   6  107.69    5.90
  -4   4   6  104.39    5.50
   4   4  -6  107.29    5.60
   4   4  -6  110.59    5.30
  -4   4   6   96.49    4.20
   4   4  -6  106.69    6.20
  -2  -4   6   97.39    5.70
   2  -4  -6   92.89    5.30
  -2  -4   6  102.69    5.70
  -2   4   6   85.39    5.10
   2   4  -6   88.49    5.60
   2   4  -6   97.59    5.10
   0  -4   6  132.99    7.00
   0  -4   6  142.99    7.30
   0  -4  -6  126.99    6.50
   0  -4  -6  112.29    7.20
   0   4  -6  128.99    7.00
   0   4  -6  126.69    6.20
   0   4   6  131.29    6.70
  -2  -4  -6  184.58    9.90
   2  -4   6  179.48    9.00
  -2  -4  -6  191.98    8.80
   2  -4   6  183.08    9.00
  -2   4  -6  179.78    8.40
  -2   4  -6  181.48    9.20
  -2   4  -6  182.48    8.50
   2   4   6  192.78    8.60
  -4  -4  -6  487.65   19.90
   4  -4   6  526.75   20.60
   4  -4   6  507.25   19.80
  -4  -4  -6  493.35   18.60
  -4  -4  -6  522.85   21.30
   4  -4   6  484.85   20.30
  -4   4  -6  515.35   20.00
  -4   4  -6  490.35   20.50
   4   4   6  477.95   18.40
   4   4   6  509.45   19.90
  -4   4  -6  466.65   19.60
  -6  -4  -6   20.50    1.80
  -6  -4  -6   19.70    2.40
  -6  -4  -6   21.40    3.60
   6  -4   6   19.50    2.40
   6  -4   6   16.70    2.70
   6  -4   6   18.80    2.60
  -6   4  -6   21.50    2.90
  -6   4  -6   22.30    2.70
   6   4   6   25.00    2.80
   6   4   6   21.60    1.60
  -6   4  -6   14.90    2.50
   8  -4   6  254.77   11.40
  -8  -4  -6  257.57   11.60
   8  -4   6  258.37   11.80
   8  -4   6  268.57   12.00
  -8  -4  -6  252.17   13.20
  -8  -4  -6  277.07   11.10
  -8   4  -6  268.57   11.80
   8   4   6  256.47   10.40
   8   4   6  251.27   12.60
  -8   4  -6  260.27   12.10
  -8   4  -6  253.27   12.10
   8   4   6  255.87   11.40
  10  -4   6   29.50    3.50
  10  -4   6   36.20    3.60
  10  -4   6   32.60    3.50
 -10  -4  -6   35.10    5.10
 -10  -4  -6   37.90    3.10
 -10  -4  -6   30.30    3.20
 -10   4  -6   37.20    4.00
 -10   4  -6   35.30    3.80
  10   4   6   32.30    3.40
 -10   4  -6   35.80    4.10
  10   4   6   27.20    4.10
  10   4   6   34.20    2.60
 -12  -4  -6  302.67   12.80
  12  -4   6  293.17   13.20
 -12  -4  -6  286.37   14.90
  12  -4   6  286.97   13.00
  12  -4   6  274.87   12.90
 -12   4  -6  285.27   13.60
  12   4   6  292.97   14.30
  12   4   6  276.57   12.40
 -12   4  -6  300.87   13.20
 -12   4  -6  276.97   13.30
 -14  -4  -6    2.40    1.20
  14  -4   6    2.00    1.40
  14  -4   6    2.90    1.30
  14  -4   6    1.90    1.60
 -14  -4  -6    3.70    2.40
  14   4   6    3.80    2.00
 -14   4  -6    4.70    1.80
  14   4   6    3.50    1.40
 -14   4  -6    1.80    1.40
 -14   4  -6    3.90    2.10
  16  -4   6  134.89    8.00
  16  -4   6  128.09    7.70
 -16  -4  -6  121.49    9.10
  16  -4   6  139.19    7.60
 -16   4  -6  132.59    8.30
  16   4   6  126.69    8.00
 -16   4  -6  136.19    8.70
  16   4   6  120.99    8.40
 -16   4  -6  134.59    7.30
  18  -4   6   15.20    2.80
 -18  -4  -6   18.00    4.00
  18  -4   6   14.50    3.10
 -18   4  -6   19.00    3.50
 -18   4  -6   10.00    3.30
[truncated: 17,205,865 more chars]
